# Supplementary material for: Chlamydial membrane vesicles deliver the beta barrel outer membrane protein OmpA to mitochondria to inhibit apoptosis
Source: PLoS Pathog. 2026 Feb 2;22(2):e1013247. doi: 10.1371/journal.ppat.1013247 (PMC12890168; doi:10.1371/journal.ppat.1013247)
Supplement: S1 Table — (XLSX) [file ppat.1013247.s008.xlsx]

## Sheet: report.pg_matrix
Proteins with a 50% increase in protein abundance show a log2 fold change >0.58. Proteins with a 50% decrease in protein abundance show a log2 fold change < -0.58.
Protein.Group	Protein.Names	Genes	First.Protein.Description	OMV control intensity	OMV L2 Chlamydia intensity	Species	Log2 of intensity OMV control	Log2 of intensity OMV L2 Chlamydia	Log2 fold change L2 Chlamydia / control
O84623	O84623_CHLTR	CT_618	Uncharacterized protein		3.4128e+06	CHLTR	NA	21.7025	only in L2 chlamydia
Q46409	MOMPD_CHLTR	ompA	Major outer membrane porin, serovar D		3.16231e+06	CHLTR	NA	21.5925	only in L2 chlamydia
O84628	O84628_CHLTR	CT_623	CHLPN 76kDa Homolog		2.18492e+06	CHLTR	NA	21.0591	only in L2 chlamydia
O84818	PMPD_CHLTR	pmpD	Probable outer membrane protein PmpD		1.80142e+06	CHLTR	NA	20.7807	only in L2 chlamydia
O84226	O84226_CHLTR	CT_223	Candidate inclusion membrane protein		1.56817e+06	CHLTR	NA	20.5807	only in L2 chlamydia
Q9S529	YTGA_CHLTR	ytgA	Metal-binding protein YtgA		1.22166e+06	CHLTR	NA	20.2204	only in L2 chlamydia
O84866	Y858_CHLTR	CT_858	Protein CT_858 CPAF		1.1613e+06	CHLTR	NA	20.1473	only in L2 chlamydia
O84882	PMPI_CHLTR	pmpI	Probable outer membrane protein PmpI		773599	CHLTR	NA	19.5612	only in L2 chlamydia
P0DPS6	INCG_CHLTR	incG	Inclusion membrane protein G		740420	CHLTR	NA	19.498	only in L2 chlamydia
P0CD71	EFTU_CHLTR	tuf	Elongation factor Tu		680027	CHLTR	NA	19.3752	only in L2 chlamydia
O84534	O84534_CHLTR	CT_529	Uncharacterized protein		633841	CHLTR	NA	19.2738	only in L2 chlamydia
O84137	O84137_CHLTR	CT_135	Inner membrane protein		624869	CHLTR	NA	19.2532	only in L2 chlamydia
O84804	GLGA_CHLTR	glgA	Glycogen synthase		575863	CHLTR	NA	19.1354	only in L2 chlamydia
O84417	PMPA_CHLTR	pmpA	Probable outer membrane protein PmpA		494378	CHLTR	NA	18.9153	only in L2 chlamydia
O84244	O84244_CHLTR	yaeT	Outer membrane protein assembly factor BamA		471980	CHLTR	NA	18.8484	only in L2 chlamydia
O84255	O84255_CHLTR	CT_253	Lipoprotein		457347	CHLTR	NA	18.8029	only in L2 chlamydia
O84819	O84819_CHLTR	CT_813	IncA family protein		451144	CHLTR	NA	18.7832	only in L2 chlamydia
O84678	Y671_CHLTR	CT_671	Uncharacterized protein CT_671		438353	CHLTR	NA	18.7417	only in L2 chlamydia
O84605	O84605_CHLTR	pal	Peptidoglycan-associated lipoprotein		416251	CHLTR	NA	18.6671	only in L2 chlamydia
O84879	PMPG_CHLTR	pmpG	Probable outer membrane protein PmpG		378046	CHLTR	NA	18.5282	only in L2 chlamydia
P18584	DEGPL_CHLTR	htrA	Probable periplasmic serine endoprotease DegP-like		373537	CHLTR	NA	18.5109	only in L2 chlamydia
O84877	PMPE_CHLTR	pmpE	Probable outer membrane protein PmpE		322841	CHLTR	NA	18.3005	only in L2 chlamydia
Q9ZN58	SKPL_CHLTR	CT_242	Skp-like protein	33170.3	319357	CHLTR	15.0176	18.2848	3.26721
P0CC05	OMCA_CHLTR	omcA	Small cysteine-rich outer membrane protein OmcA		313068	CHLTR	NA	18.2561	only in L2 chlamydia
O84146	O84146_CHLTR	CT_144	Uncharacterized protein		310021	CHLTR	NA	18.242	only in L2 chlamydia
O84738	O84738_CHLTR	CT_733	Uncharacterized protein		272290	CHLTR	NA	18.0548	only in L2 chlamydia
O84785	O84785_CHLTR	CT_780	Thioredoxin Disulfide Isomerase		258613	CHLTR	NA	17.9804	only in L2 chlamydia
O84149	O84149_CHLTR	CT_147	Integral membrane protein		256100	CHLTR	NA	17.9663	only in L2 chlamydia
O84319	RL10_CHLTR	rplJ	Large ribosomal subunit protein uL10		234325	CHLTR	NA	17.8382	only in L2 chlamydia
O84242	FABH_CHLTR	fabH	Beta-ketoacyl-[acyl-carrier-protein] synthase III		232709	CHLTR	NA	17.8282	only in L2 chlamydia
O84020	O84020_CHLTR	CT_017	SH3b domain-containing protein		207061	CHLTR	NA	17.6597	only in L2 chlamydia
O84009	Y006_CHLTR	CT_006	Uncharacterized protein CT_006		205198	CHLTR	NA	17.6467	only in L2 chlamydia
P26623	MIP_CHLTR	mip	Peptidyl-prolyl cis-trans isomerase Mip		195325	CHLTR	NA	17.5755	only in L2 chlamydia
O84614	O84614_CHLTR	uvrD	DNA 3'-5' helicase		191489	CHLTR	NA	17.5469	only in L2 chlamydia
O84418	PMPB_CHLTR	pmpB	Probable outer membrane protein PmpB		185601	CHLTR	NA	17.5018	only in L2 chlamydia
O84848	O84848_CHLTR	ftsH	ATP-dependent zinc metalloprotease FtsH		184067	CHLTR	NA	17.4899	only in L2 chlamydia
P38006	OMP2_CHLTR	ompB	Outer membrane protein B		182632	CHLTR	NA	17.4786	only in L2 chlamydia
P65106	IF1_CHLTR	infA	Translation initiation factor IF-1		180997	CHLTR	NA	17.4656	only in L2 chlamydia
O84231	O84231_CHLTR	CT_228	IncA family protein		176341	CHLTR	NA	17.428	only in L2 chlamydia
O84316	RPOC_CHLTR	rpoC	DNA-directed RNA polymerase subunit beta'		171401	CHLTR	NA	17.387	only in L2 chlamydia
O84377	AAXA_CHLTR	aaxA	Porin AaxA		170038	CHLTR	NA	17.3755	only in L2 chlamydia
O84880	PMPH_CHLTR	pmpH	Probable outer membrane protein PmpH		165800	CHLTR	NA	17.3391	only in L2 chlamydia
O84419	PMPC_CHLTR	pmpC	Probable outer membrane protein PmpC		164891	CHLTR	NA	17.3312	only in L2 chlamydia
P0CC04	OMCBD_CHLTR	omcB	Large cysteine-rich periplasmic protein OmcB		162003	CHLTR	NA	17.3057	only in L2 chlamydia
O84807	RS6_CHLTR	rpsF	Small ribosomal subunit protein bS6		161327	CHLTR	NA	17.2996	only in L2 chlamydia
P38008	PMPF_CHLTR	pmpF	Probable outer membrane protein PmpF		161159	CHLTR	NA	17.2981	only in L2 chlamydia
P0DJI3	INCD_CHLTR	incD	Inclusion membrane protein D		153906	CHLTR	NA	17.2317	only in L2 chlamydia
O84045	Y041_CHLTR	CT_041	Uncharacterized protein CT_041		149245	CHLTR	NA	17.1873	only in L2 chlamydia
O84883	Y875_CHLTR	CT_875	Uncharacterized protein CT_875		148669	CHLTR	NA	17.1817	only in L2 chlamydia
O84251	O84251_CHLTR	CT_249	Membrane associated protein		144071	CHLTR	NA	17.1364	only in L2 chlamydia
O84007	GATB_CHLTR	gatB	Aspartyl/glutamyl-tRNA(Asn/Gln) amidotransferase subunit B		142165	CHLTR	NA	17.1172	only in L2 chlamydia
O84291	O84291_CHLTR	CT_289	Uncharacterized protein		137008	CHLTR	NA	17.0639	only in L2 chlamydia
O84812	O84812_CHLTR	ptr	Protease 3		127820	CHLTR	NA	16.9638	only in L2 chlamydia
O84550	O84550_CHLTR	CT_546	Predicted OMP		126493	CHLTR	NA	16.9487	only in L2 chlamydia
P0CD80	RECA_CHLTR	recA	Protein RecA		121381	CHLTR	NA	16.8892	only in L2 chlamydia
O84449	SRPD_CHLTR	srp	Sulfur-rich protein, serovar D		114038	CHLTR	NA	16.7992	only in L2 chlamydia
O84128	RS9_CHLTR	rpsI	Small ribosomal subunit protein uS9		105822	CHLTR	NA	16.6913	only in L2 chlamydia
O84068	TLC1_CHLTR	tlcA	ADP,ATP carrier protein 1		105089	CHLTR	NA	16.6813	only in L2 chlamydia
O84136	O84136_CHLTR	CT_134	Uncharacterized protein		104613	CHLTR	NA	16.6747	only in L2 chlamydia
P0C0Z7	CH60_CHLTR	groEL	Chaperonin GroEL		103016	CHLTR	NA	16.6525	only in L2 chlamydia
O84606	O84606_CHLTR	papQ	Invasin repeat family phosphatase		100614	CHLTR	NA	16.6185	only in L2 chlamydia
P0CE06	RS7_CHLTR	rpsG	Small ribosomal subunit protein uS7		94714.6	CHLTR	NA	16.5313	only in L2 chlamydia
O84235	O84235_CHLTR	incB	Inclusion Membrane Protein B		91162.5	CHLTR	NA	16.4762	only in L2 chlamydia
O84320	RL1_CHLTR	rplA	Large ribosomal subunit protein uL1		90445.8	CHLTR	NA	16.4648	only in L2 chlamydia
P0CI27	INCA_CHLTR	incA	Inclusion membrane protein A		88773.7	CHLTR	NA	16.4378	only in L2 chlamydia
O84359	Y355_CHLTR	CT_355	Uncharacterized protein CT_355		85642.2	CHLTR	NA	16.386	only in L2 chlamydia
O84482	O84482_CHLTR	CT_476	Toxin-antitoxin system YwqK family antitoxin		82002.9	CHLTR	NA	16.3234	only in L2 chlamydia
P0CE09	RPOB_CHLTR	rpoB	DNA-directed RNA polymerase subunit beta		80383.6	CHLTR	NA	16.2946	only in L2 chlamydia
O84232	O84232_CHLTR	CT_229	IncA family protein		75582.9	CHLTR	NA	16.2058	only in L2 chlamydia
O84604	TOLB_CHLTR	tolB	Protein TolB homolog		75356.5	CHLTR	NA	16.2014	only in L2 chlamydia
O84216	O84216_CHLTR	CT_214	Candidate inclusion membrane protein		72736.5	CHLTR	NA	16.1504	only in L2 chlamydia
P38004	FABG_CHLTR	fabG	3-oxoacyl-[acyl-carrier-protein] reductase FabG		72653.3	CHLTR	NA	16.1487	only in L2 chlamydia
O84318	RL7_CHLTR	rplL	Large ribosomal subunit protein bL12		72202.2	CHLTR	NA	16.1398	only in L2 chlamydia
O84029	RS16_CHLTR	rpsP	Small ribosomal subunit protein bS16		71088.3	CHLTR	NA	16.1173	only in L2 chlamydia
O84876	CDUB1_CHLTR	cdu1	Deubiquitinase and deneddylase Dub1		69333.6	CHLTR	NA	16.0813	only in L2 chlamydia
O84225	O84225_CHLTR	CT_222	LAGLI-DADG endonuclease		69079.1	CHLTR	NA	16.076	only in L2 chlamydia
O84773	O84773_CHLTR	CT_768	Myosin heavy chain		69049.4	CHLTR	NA	16.0753	only in L2 chlamydia
O84589	SYW_CHLTR	trpS	Tryptophan--tRNA ligase		67674.1	CHLTR	NA	16.0463	only in L2 chlamydia
O84537	FABZ_CHLTR	fabZ	3-hydroxyacyl-[acyl-carrier-protein] dehydratase FabZ		67556	CHLTR	NA	16.0438	only in L2 chlamydia
O84588	Y584_CHLTR	CT_584	Protein CT_584		67391.3	CHLTR	NA	16.0403	only in L2 chlamydia
O84229	O84229_CHLTR	CT_226	Membrane associated protein		66995.3	CHLTR	NA	16.0318	only in L2 chlamydia
O84530	RL2_CHLTR	rplB	Large ribosomal subunit protein uL2		62820.1	CHLTR	NA	15.9389	only in L2 chlamydia
O84809	RL9_CHLTR	rplI	Large ribosomal subunit protein bL9		62322.7	CHLTR	NA	15.9275	only in L2 chlamydia
P66427	RS15_CHLTR	rpsO	Small ribosomal subunit protein uS15		60339.5	CHLTR	NA	15.8808	only in L2 chlamydia
O84376	OMPY_CHLTR	CT_371	Putative outer membrane protein CT_371		59829.6	CHLTR	NA	15.8686	only in L2 chlamydia
O84681	O84681_CHLTR	yscC	Probable Yop proteins translocation protein C/general secretion pathway protein		55611	CHLTR	NA	15.7631	only in L2 chlamydia
O84498	O84498_CHLTR	rho	Transcription termination factor Rho		55078.5	CHLTR	NA	15.7492	only in L2 chlamydia
O84527	RS3_CHLTR	rpsC	Small ribosomal subunit protein uS3		53393.3	CHLTR	NA	15.7044	only in L2 chlamydia
O84625	O84625_CHLTR	CT_620	Effector from type III secretion system family protein		50705	CHLTR	NA	15.6298	only in L2 chlamydia
O84737	RISB_CHLTR	ribH	6,7-dimethyl-8-ribityllumazine synthase		50603.8	CHLTR	NA	15.627	only in L2 chlamydia
O84363	O84363_CHLTR	CT_358	Inner membrane protein		50424.9	CHLTR	NA	15.6218	only in L2 chlamydia
O84236	O84236_CHLTR	incC	Inclusion Membrane Protein C		50382.1	CHLTR	NA	15.6206	only in L2 chlamydia
O84808	RS18_CHLTR	rpsR	Small ribosomal subunit protein bS18		49983.7	CHLTR	NA	15.6092	only in L2 chlamydia
O84145	O84145_CHLTR	CT_143	Uncharacterized protein		48232.1	CHLTR	NA	15.5577	only in L2 chlamydia
O84385	ARTJ_CHLTR	artJ	Probable ABC transporter arginine-binding protein ArtJ		46152.8	CHLTR	NA	15.4941	only in L2 chlamydia
O84155	O84155_CHLTR	CT_153	MAC/perforin family protein		45461.5	CHLTR	NA	15.4724	only in L2 chlamydia
O84144	O84144_CHLTR	CT_142	Uncharacterized protein		45080.8	CHLTR	NA	15.4602	only in L2 chlamydia
P0CE04	RS13_CHLTR	rpsM	Small ribosomal subunit protein uS13		42821.7	CHLTR	NA	15.3861	only in L2 chlamydia
O84788	O84788_CHLTR	CT_783	Predicted disulfide bond isomerase		41901.5	CHLTR	NA	15.3547	only in L2 chlamydia
O84290	INCM_CHLTR	incM	Inclusion membrane protein M		41816	CHLTR	NA	15.3518	only in L2 chlamydia
O84512	Y504_CHLTR	CT_504	Uncharacterized protein CT_504		41785.9	CHLTR	NA	15.3507	only in L2 chlamydia
O84551	O84551_CHLTR	CT_547	Outer membrane lipoprotein BamD-like domain-containing protein		41037.3	CHLTR	NA	15.3246	only in L2 chlamydia
P0CE05	RS17_CHLTR	rpsQ	Small ribosomal subunit protein uS17		40732.6	CHLTR	NA	15.3139	only in L2 chlamydia
O84573	OMPX_CHLTR	CT_569	Putative outer membrane protein CT_569		39968.1	CHLTR	NA	15.2866	only in L2 chlamydia
P0CE07	RS8_CHLTR	rpsH	Small ribosomal subunit protein uS8		39511.7	CHLTR	NA	15.27	only in L2 chlamydia
O84100	RS1_CHLTR	rpsA	Small ribosomal subunit protein bS1		38736.6	CHLTR	NA	15.2414	only in L2 chlamydia
O84031	RL19_CHLTR	rplS	Large ribosomal subunit protein bL19		37913.6	CHLTR	NA	15.2104	only in L2 chlamydia
O84671	O84671_CHLTR	CT_664	Adenylate cyclase-like protein		37766.3	CHLTR	NA	15.2048	only in L2 chlamydia
O84636	O84636_CHLTR	CT_631	Uncharacterized protein		37725.8	CHLTR	NA	15.2033	only in L2 chlamydia
O84010	Y007_CHLTR	CT_007	Uncharacterized protein CT_007		37695.5	CHLTR	NA	15.2021	only in L2 chlamydia
O84425	RL21_CHLTR	rplU	Large ribosomal subunit protein bL21		37047.3	CHLTR	NA	15.1771	only in L2 chlamydia
O84345	DNAJ_CHLTR	dnaJ	Chaperone protein DnaJ		37017.3	CHLTR	NA	15.1759	only in L2 chlamydia
O84066	6PGD_CHLTR	gnd	6-phosphogluconate dehydrogenase, decarboxylating		35043	CHLTR	NA	15.0968	only in L2 chlamydia
O84684	RRF_CHLTR	frr	Ribosome-recycling factor		34912	CHLTR	NA	15.0914	only in L2 chlamydia
O84313	O84313_CHLTR	CT_311	Uncharacterized protein		34615.5	CHLTR	NA	15.0791	only in L2 chlamydia
O84805	RL25_CHLTR	rplY	Large ribosomal subunit protein bL25		33839.3	CHLTR	NA	15.0464	only in L2 chlamydia
O84310	VATA_CHLTR	atpA	V-type ATP synthase alpha chain		33833.3	CHLTR	NA	15.0462	only in L2 chlamydia
O84687	RS2_CHLTR	rpsB	Small ribosomal subunit protein uS2		33817.2	CHLTR	NA	15.0455	only in L2 chlamydia
O84049	AMPA_CHLTR	pepA	Probable cytosol aminopeptidase		33704.4	CHLTR	NA	15.0406	only in L2 chlamydia
P66480	RS19_CHLTR	rpsS	Small ribosomal subunit protein uS19		33658.3	CHLTR	NA	15.0387	only in L2 chlamydia
O84775	O84775_CHLTR	fabF	3-oxoacyl-[acyl-carrier-protein] synthase 2		33282.8	CHLTR	NA	15.0225	only in L2 chlamydia
O84025	RL31B_CHLTR	rpmE2	Large ribosomal subunit protein bL31B		32883.3	CHLTR	NA	15.0051	only in L2 chlamydia
P0DJI5	INCF_CHLTR	incF	Inclusion membrane protein F		32068.7	CHLTR	NA	14.9689	only in L2 chlamydia
P0CE02	RS10_CHLTR	rpsJ	Small ribosomal subunit protein uS10		31768.9	CHLTR	NA	14.9553	only in L2 chlamydia
O84021	O84021_CHLTR	CT_018	Membrane associated protein		31395.4	CHLTR	NA	14.9383	only in L2 chlamydia
O84217	ALF1_CHLTR	fbaB	Probable fructose-bisphosphate aldolase class 1		31031.7	CHLTR	NA	14.9215	only in L2 chlamydia
O84394	O84394_CHLTR	CT_389	DUF1207 domain-containing protein		31012.9	CHLTR	NA	14.9206	only in L2 chlamydia
P17821	DNAK_CHLTR	dnaK	Chaperone protein DnaK		31011.8	CHLTR	NA	14.9205	only in L2 chlamydia
O84608	O84608_CHLTR	ahpC	Thioredoxin peroxidase		30364.3	CHLTR	NA	14.8901	only in L2 chlamydia
P0CD88	RL5_CHLTR	rplE	Large ribosomal subunit protein uL5		29737.1	CHLTR	NA	14.86	only in L2 chlamydia
O84548	UHPT_CHLTR	CT_544	Probable hexose phosphate transport protein		28582.8	CHLTR	NA	14.8029	only in L2 chlamydia
O84586	PARA_CHLTR	CT_582	ParA family protein CT_582		27677.7	CHLTR	NA	14.7564	only in L2 chlamydia
O84403	O84403_CHLTR	CT_398	Uncharacterized protein		27395.6	CHLTR	NA	14.7417	only in L2 chlamydia
O84321	RL11_CHLTR	rplK	Large ribosomal subunit protein uL11		26984.3	CHLTR	NA	14.7198	only in L2 chlamydia
O84115	CLPB_CHLTR	clpB	Chaperone protein ClpB		26951.6	CHLTR	NA	14.7181	only in L2 chlamydia
O84099	O84099_CHLTR	nusA	Transcription termination/antitermination protein NusA		26711.1	CHLTR	NA	14.7052	only in L2 chlamydia
O84616	CADD_CHLTR	CT_610	4-aminobenzoate synthase		26572.6	CHLTR	NA	14.6977	only in L2 chlamydia
P0CE13	G3P_CHLTR	gap	Glyceraldehyde-3-phosphate dehydrogenase		26523.2	CHLTR	NA	14.695	only in L2 chlamydia
P66370	RS12_CHLTR	rpsL	Small ribosomal subunit protein uS12		26506.8	CHLTR	NA	14.6941	only in L2 chlamydia
P0CE01	RL6_CHLTR	rplF	Large ribosomal subunit protein uL6		26357.5	CHLTR	NA	14.6859	only in L2 chlamydia
O84714	O84714_CHLTR	CT_708	SWF/SNF family helicase	38111.7	25979	CHLTR	15.2179	14.6651	-0.552888
O84312	VATE_CHLTR	atpE	V-type ATP synthase subunit E		25804.2	CHLTR	NA	14.6553	only in L2 chlamydia
O84295	O84295_CHLTR	accD	Acetyl-coenzyme A carboxylase carboxyl transferase subunit beta		25779.5	CHLTR	NA	14.6539	only in L2 chlamydia
O84697	Y691_CHLTR	CT_691	UPF0111 protein CT_691		25387.8	CHLTR	NA	14.6318	only in L2 chlamydia
P0CD84	RL17_CHLTR	rplQ	Large ribosomal subunit protein bL17		24853.5	CHLTR	NA	14.6012	only in L2 chlamydia
O84069	O84069_CHLTR	CT_066	DUF1018 domain-containing protein		24564.8	CHLTR	NA	14.5843	only in L2 chlamydia
O84795	O84795_CHLTR	CT_790	Asp23/Gls24 family envelope stress response protein		23719.7	CHLTR	NA	14.5338	only in L2 chlamydia
O84047	O84047_CHLTR	CT_043	Type III secretion system chaperone		22627.4	CHLTR	NA	14.4658	only in L2 chlamydia
P0CD82	RL15_CHLTR	rplO	Large ribosomal subunit protein uL15		22596.4	CHLTR	NA	14.4638	only in L2 chlamydia
O84131	O84131_CHLTR	glnP	ABC Amino Acid Transporter Permease		22299.5	CHLTR	NA	14.4447	only in L2 chlamydia
O84270	O84270_CHLTR	amiA	N-acetylmuramoyl-L-alanine amidase		22003.6	CHLTR	NA	14.4255	only in L2 chlamydia
O84477	O84477_CHLTR	CT_471	Membrane associated protein		21397.7	CHLTR	NA	14.3852	only in L2 chlamydia
O84867	ISPH_CHLTR	ispH	4-hydroxy-3-methylbut-2-enyl diphosphate reductase		21329.1	CHLTR	NA	14.3805	only in L2 chlamydia
O84444	EFG_CHLTR	fusA	Elongation factor G		20780.9	CHLTR	NA	14.343	only in L2 chlamydia
O84686	EFTS_CHLTR	tsf	Elongation factor Ts		20744.2	CHLTR	NA	14.3404	only in L2 chlamydia
O84006	GATA_CHLTR	gatA	Glutamyl-tRNA(Gln) amidotransferase subunit A		20639.7	CHLTR	NA	14.3331	only in L2 chlamydia
O84754	SYA_CHLTR	alaS	Alanine--tRNA ligase		20409.6	CHLTR	NA	14.317	only in L2 chlamydia
P0CD74	KDSA_CHLTR	kdsA	2-dehydro-3-deoxyphosphooctonate aldolase		20327.2	CHLTR	NA	14.3111	only in L2 chlamydia
P0C0Z8	CH10_CHLTR	groES	Co-chaperonin GroES		20230.6	CHLTR	NA	14.3043	only in L2 chlamydia
O84849	PNP_CHLTR	pnp	Polyribonucleotide nucleotidyltransferase		20065.5	CHLTR	NA	14.2924	only in L2 chlamydia
O84451	SYE_CHLTR	gltX	Glutamate--tRNA ligase		19866.1	CHLTR	NA	14.278	only in L2 chlamydia
O84141	O84141_CHLTR	oppA_1	Oligopeptide Binding Protein		19759	CHLTR	NA	14.2702	only in L2 chlamydia
O84388	O84388_CHLTR	CT_383	Inner membrane protein		19623.6	CHLTR	NA	14.2603	only in L2 chlamydia
P0CE08	RPOA_CHLTR	rpoA	DNA-directed RNA polymerase subunit alpha		19462.9	CHLTR	NA	14.2484	only in L2 chlamydia
O84631	RS4_CHLTR	rpsD	Small ribosomal subunit protein uS4		19370.8	CHLTR	NA	14.2416	only in L2 chlamydia
O84840	IF3_CHLTR	infC	Translation initiation factor IF-3		18851.2	CHLTR	NA	14.2024	only in L2 chlamydia
O84713	TIG_CHLTR	tig	Trigger factor		18682.4	CHLTR	NA	14.1894	only in L2 chlamydia
O84239	ACP_CHLTR	acpP	Acyl carrier protein		18640.7	CHLTR	NA	14.1862	only in L2 chlamydia
O84420	Y415_CHLTR	CT_415	Putative metal-binding protein CT_415		18509.7	CHLTR	NA	14.176	only in L2 chlamydia
O84286	O84286_CHLTR	CT_284	Phospholipase D superfamily		18160.3	CHLTR	NA	14.1485	only in L2 chlamydia
O84732	O84732_CHLTR	zntA	Metal Transport P-type ATPase		17833.9	CHLTR	NA	14.1223	only in L2 chlamydia
O84315	TAL_CHLTR	tal	Transaldolase		17787.1	CHLTR	NA	14.1185	only in L2 chlamydia
O84192	GYRA_CHLTR	gyrA	DNA gyrase subunit A		17705	CHLTR	NA	14.1119	only in L2 chlamydia
O84493	O84493_CHLTR	fliY	Glutamine Binding Protein		17508.3	CHLTR	NA	14.0958	only in L2 chlamydia
O84641	GREA_CHLTR	greA	Transcription elongation factor GreA		17110	CHLTR	NA	14.0626	only in L2 chlamydia
P0A4C8	RS5_CHLTR	rpsE	Small ribosomal subunit protein uS5		16943.9	CHLTR	NA	14.0485	only in L2 chlamydia
O84253	YIDC_CHLTR	yidC	Membrane protein insertase YidC		16921.5	CHLTR	NA	14.0466	only in L2 chlamydia
O84061	O84061_CHLTR	CT_058	Macro domain-containing protein		16899.4	CHLTR	NA	14.0447	only in L2 chlamydia
O84223	O84223_CHLTR	yqfU	DUF2179 domain-containing protein		16829.1	CHLTR	NA	14.0387	only in L2 chlamydia
O84381	MDH_CHLTR	mdh	Malate dehydrogenase		16523.3	CHLTR	NA	14.0122	only in L2 chlamydia
O84464	O84464_CHLTR	YhhY	Amino Group Acetyl Transferase		16281.3	CHLTR	NA	13.9909	only in L2 chlamydia
O84764	O84764_CHLTR	nlpD	Muramidase (Invasin repeat family)		16146.3	CHLTR	NA	13.9789	only in L2 chlamydia
O84577	O84577_CHLTR	CT_573	Uncharacterized protein		16046.8	CHLTR	NA	13.97	only in L2 chlamydia
P0CD83	RL16_CHLTR	rplP	Large ribosomal subunit protein uL16		16019.7	CHLTR	NA	13.9676	only in L2 chlamydia
O84532	RL4_CHLTR	rplD	Large ribosomal subunit protein uL4		15781.9	CHLTR	NA	13.946	only in L2 chlamydia
O84501	O84501_CHLTR	sohB	Protease		15630.6	CHLTR	NA	13.9321	only in L2 chlamydia
O84075	Y072_CHLTR	CT_072	Putative zinc metalloprotease CT_072		15337	CHLTR	NA	13.9047	only in L2 chlamydia
O84610	O84610_CHLTR	ybbC	DUF1343 domain-containing protein		15032.8	CHLTR	NA	13.8758	only in L2 chlamydia
O84114	O84114_CHLTR	pepF	Oligopeptidase F		14929.6	CHLTR	NA	13.8659	only in L2 chlamydia
O84746	YAJC_CHLTR	yajC	Sec translocon accessory complex subunit YajC		14735.2	CHLTR	NA	13.847	only in L2 chlamydia
P0CD76	LPXD_CHLTR	lpxD	UDP-3-O-acylglucosamine N-acyltransferase		14532.4	CHLTR	NA	13.827	only in L2 chlamydia
O84071	Y068_CHLTR	CT_068	Probable metal transport system ATP-binding protein CT_068		14492.4	CHLTR	NA	13.823	only in L2 chlamydia
O84781	O84781_CHLTR	aas	Acylglycerophosphoethanolamine Acyltransferase		14478.1	CHLTR	NA	13.8216	only in L2 chlamydia
O84348	LON_CHLTR	lon	Lon protease		14390.4	CHLTR	NA	13.8128	only in L2 chlamydia
O84326	O84326_CHLTR	CT_324	Transmembrane protein		14117.8	CHLTR	NA	13.7852	only in L2 chlamydia
O84486	O84486_CHLTR	oppA_4	Oligopeptide Binding Lipoprotein		14061.6	CHLTR	NA	13.7795	only in L2 chlamydia
O84366	DAPA_CHLTR	dapA	4-hydroxy-tetrahydrodipicolinate synthase		13279.5	CHLTR	NA	13.6969	only in L2 chlamydia
O84543	Y538_CHLTR	CT_538	Uncharacterized protein CT_538		13227.6	CHLTR	NA	13.6913	only in L2 chlamydia
O84685	PYRH_CHLTR	pyrH	Uridylate kinase		13173.1	CHLTR	NA	13.6853	only in L2 chlamydia
O84654	O84654_CHLTR	CT_648	Phophatidylinositol-4-phosphate 5-kinase		13157.7	CHLTR	NA	13.6836	only in L2 chlamydia
O84165	O84165_CHLTR	CT_163	Membrane associated protein		13067.2	CHLTR	NA	13.6737	only in L2 chlamydia
O84591	ENO_CHLTR	eno	Enolase		12852.6	CHLTR	NA	13.6498	only in L2 chlamydia
O84814	O84814_CHLTR	cafE	Ribonuclease G		12787.5	CHLTR	NA	13.6424	only in L2 chlamydia
O84016	O84016_CHLTR	cydA	Cytochrome Oxidase Subunit I		12763.9	CHLTR	NA	13.6398	only in L2 chlamydia
O84111	O84111_CHLTR	CT_109	Uncharacterized protein		12723.7	CHLTR	NA	13.6352	only in L2 chlamydia
O84390	YHIT_CHLTR	CT_385	Uncharacterized HIT-like protein CT_385		12672.5	CHLTR	NA	13.6294	only in L2 chlamydia
O84412	O84412_CHLTR	dksA	DnaK Suppressor		12613	CHLTR	NA	13.6226	only in L2 chlamydia
O84354	O84354_CHLTR	CT_350	Lipoprotein		12610.6	CHLTR	NA	13.6223	only in L2 chlamydia
O84622	RS20_CHLTR	rpsT	Small ribosomal subunit protein bS20		12458.8	CHLTR	NA	13.6049	only in L2 chlamydia
O84106	O84106_CHLTR	fabI	Enoyl-[acyl-carrier-protein] reductase [NADH]		12396.1	CHLTR	NA	13.5976	only in L2 chlamydia
O84296	SODM_CHLTR	sodA	Superoxide dismutase [Mn]		12232.8	CHLTR	NA	13.5785	only in L2 chlamydia
O84125	BCCP_CHLTR	accB	Biotin carboxyl carrier protein of acetyl-CoA carboxylase		12198.9	CHLTR	NA	13.5745	only in L2 chlamydia
O84249	O84249_CHLTR	pdhC	Acetyltransferase component of pyruvate dehydrogenase complex		12132.5	CHLTR	NA	13.5666	only in L2 chlamydia
O84707	SECA_CHLTR	secA	Protein translocase subunit SecA		12021.5	CHLTR	NA	13.5533	only in L2 chlamydia
O84184	O84184_CHLTR	CT_181	Uncharacterized protein		11981.6	CHLTR	NA	13.5485	only in L2 chlamydia
O84309	VATB_CHLTR	atpB	V-type ATP synthase beta chain		11722.6	CHLTR	NA	13.517	only in L2 chlamydia
O84436	Y429_CHLTR	CT_429	UPF0158 protein CT_429		11708.4	CHLTR	NA	13.5153	only in L2 chlamydia
O84442	O84442_CHLTR	cysJ	Sulfite Reductase		11302.1	CHLTR	NA	13.4643	only in L2 chlamydia
O84431	O84431_CHLTR	rsbV_1	Anti-sigma factor antagonist		11191.4	CHLTR	NA	13.4501	only in L2 chlamydia
O84393	Y388_CHLTR	CT_388	UPF0235 protein CT_388		11148.6	CHLTR	NA	13.4446	only in L2 chlamydia
O84756	O84756_CHLTR	amn	AMP Nucleosidase		11096.6	CHLTR	NA	13.4378	only in L2 chlamydia
O84277	DNAA2_CHLTR	dnaA2	Chromosomal replication initiator protein DnaA 2		11066.3	CHLTR	NA	13.4339	only in L2 chlamydia
O84448	O84448_CHLTR	tsp	Tail-Specific Protease		11024.5	CHLTR	NA	13.4284	only in L2 chlamydia
O84008	Y005_CHLTR	CT_005	Uncharacterized protein CT_005		10985.6	CHLTR	NA	13.4233	only in L2 chlamydia
O84306	O84306_CHLTR	atpK	ATP Synthase Subunit K		10978.9	CHLTR	NA	13.4224	only in L2 chlamydia
O84101	TRXB_CHLTR	trxB	Thioredoxin reductase		10884.2	CHLTR	NA	13.4099	only in L2 chlamydia
P36426	HRCA_CHLTR	hrcA	Heat-inducible transcription repressor HrcA		10661.1	CHLTR	NA	13.3801	only in L2 chlamydia
O84349	O84349_CHLTR	CT_345	Membrane associated protein		10620.6	CHLTR	NA	13.3746	only in L2 chlamydia
O84391	Y386_CHLTR	CT_386	MYG1 protein CT_386		10582.1	CHLTR	NA	13.3693	only in L2 chlamydia
O84823	GLMS_CHLTR	glmS	Glutamine--fructose-6-phosphate aminotransferase [isomerizing]		10508.4	CHLTR	NA	13.3593	only in L2 chlamydia
O84797	MUTS_CHLTR	mutS	DNA mismatch repair protein MutS		10233.5	CHLTR	NA	13.321	only in L2 chlamydia
O84639	NQRA_CHLTR	nqrA	Na(+)-translocating NADH-quinone reductase subunit A		10149.7	CHLTR	NA	13.3091	only in L2 chlamydia
O84626	O84626_CHLTR	CT_621	Effector from type III secretion system family protein	9657	9849.76	CHLTR	13.2374	13.2659	0.0285135
O84088	RL28_CHLTR	rpmB	Large ribosomal subunit protein bL28		9595.06	CHLTR	NA	13.2281	only in L2 chlamydia
O84561	DLDH_CHLTR	lpdA	Dihydrolipoyl dehydrogenase		9495.38	CHLTR	NA	13.213	only in L2 chlamydia
O84768	O84768_CHLTR	khpA	RNA-binding protein KhpA		9335.39	CHLTR	NA	13.1885	only in L2 chlamydia
O84218	O84218_CHLTR	xasA	Amino Acid Transporter		9096.86	CHLTR	NA	13.1512	only in L2 chlamydia
O84248	O84248_CHLTR	pdhB	Pyruvate Dehydrogenase Beta		9054.03	CHLTR	NA	13.1443	only in L2 chlamydia
O84547	SYH_CHLTR	hisS	Histidine--tRNA ligase		8838.41	CHLTR	NA	13.1096	only in L2 chlamydia
O84151	O84151_CHLTR	CT_149	Possible hydrolase		8764.62	CHLTR	NA	13.0975	only in L2 chlamydia
O84357	DEF_CHLTR	def	Peptide deformylase		8622.1	CHLTR	NA	13.0738	only in L2 chlamydia
O84563	O84563_CHLTR	yscJ	Yop proteins translocation lipoprotein J		8542.26	CHLTR	NA	13.0604	only in L2 chlamydia
O84757	EFP2_CHLTR	efp2	Elongation factor P 2		8522.55	CHLTR	NA	13.0571	only in L2 chlamydia
O84189	6PGL_CHLTR	pgl	6-phosphogluconolactonase		8488.62	CHLTR	NA	13.0513	only in L2 chlamydia
O84014	O84014_CHLTR	CT_011	Uncharacterized protein		8269.79	CHLTR	NA	13.0136	only in L2 chlamydia
O84288	CLPC_CHLTR	clpC	Probable ATP-dependent Clp protease ATP-binding subunit		8229.8	CHLTR	NA	13.0066	only in L2 chlamydia
O84098	IF2_CHLTR	infB	Translation initiation factor IF-2		8088.82	CHLTR	NA	12.9817	only in L2 chlamydia
O84267	ACCA_CHLTR	accA	Acetyl-coenzyme A carboxylase carboxyl transferase subunit alpha		8031.73	CHLTR	NA	12.9715	only in L2 chlamydia
O84666	KHPA_CHLTR	khpA	RNA-binding protein KhpA		8030.79	CHLTR	NA	12.9713	only in L2 chlamydia
O84201	O84201_CHLTR	oppA_3	Oligopeptide Binding Protein		7921.76	CHLTR	NA	12.9516	only in L2 chlamydia
O84585	SYT_CHLTR	thrS	Threonine--tRNA ligase		7910.38	CHLTR	NA	12.9495	only in L2 chlamydia
O84778	O84778_CHLTR	ldh	Leucine Dehydrogenase		7844.95	CHLTR	NA	12.9375	only in L2 chlamydia
O84294	DUT_CHLTR	dut	Deoxyuridine 5'-triphosphate nucleotidohydrolase		7815.5	CHLTR	NA	12.9321	only in L2 chlamydia
O84454	O84454_CHLTR	secD/secF	Protein translocase subunit SecF		7721.66	CHLTR	NA	12.9147	only in L2 chlamydia
P28539	SECY_CHLTR	secY	Protein translocase subunit SecY		7668.97	CHLTR	NA	12.9048	only in L2 chlamydia
O84528	RL22_CHLTR	rplV	Large ribosomal subunit protein uL22		7620.65	CHLTR	NA	12.8957	only in L2 chlamydia
O84874	GLGB_CHLTR	glgB	1,4-alpha-glucan branching enzyme GlgB		7493.86	CHLTR	NA	12.8715	only in L2 chlamydia
O84130	KAD_CHLTR	adk	Adenylate kinase		7447.79	CHLTR	NA	12.8626	only in L2 chlamydia
O84195	O84195_CHLTR	CT_192	Candidate inclusion membrane protein		7395.08	CHLTR	NA	12.8524	only in L2 chlamydia
O84051	O84051_CHLTR	yraL	SAM-dependent methyltransferase		7277.86	CHLTR	NA	12.8293	only in L2 chlamydia
O84679	O84679_CHLTR	fliN	Flagellar Motor Switch Domain/YscQ family		7249.81	CHLTR	NA	12.8237	only in L2 chlamydia
O84044	RUVB_CHLTR	ruvB	Holliday junction branch migration complex subunit RuvB		7229.17	CHLTR	NA	12.8196	only in L2 chlamydia
O84198	O84198_CHLTR	CT_195	Integral membrane protein		7183.46	CHLTR	NA	12.8105	only in L2 chlamydia
O84352	O84352_CHLTR	yjjK	Probable ATP-binding protein YbiT		6800.6	CHLTR	NA	12.7314	only in L2 chlamydia
O84274	RSMH_CHLTR	rsmH	Ribosomal RNA small subunit methyltransferase H		6639.47	CHLTR	NA	12.6969	only in L2 chlamydia
O84875	CDUB2_CHLTR	cdu2	Deubiquitinase and deneddylase Dub2		6588.99	CHLTR	NA	12.6858	only in L2 chlamydia
P64386	DBH_CHLTR	hup	Probable DNA-binding protein HU		6350.28	CHLTR	NA	12.6326	only in L2 chlamydia
O84182	O84182_CHLTR	CT_179	Membrane associated protein		6302.95	CHLTR	NA	12.6218	only in L2 chlamydia
O84193	GYRB_CHLTR	gyrB	DNA gyrase subunit B		6284.11	CHLTR	NA	12.6175	only in L2 chlamydia
O84570	O84570_CHLTR	CT_566	Uncharacterized protein		6263.58	CHLTR	NA	12.6128	only in L2 chlamydia
O84776	O84776_CHLTR	CT_771	Bis(5'-nucleosyl)-tetraphosphatase [asymmetrical]		6219.38	CHLTR	NA	12.6026	only in L2 chlamydia
O84825	O84825_CHLTR	tyrP_2	Tyrosine Transport		6056.43	CHLTR	NA	12.5643	only in L2 chlamydia
O84200	TSAD_CHLTR	tsaD	tRNA N6-adenosine threonylcarbamoyltransferase		6009.38	CHLTR	NA	12.553	only in L2 chlamydia
O84485	O84485_CHLTR	oppB_2	Oligopeptide Permease		6005.41	CHLTR	NA	12.552	only in L2 chlamydia
O84576	O84576_CHLTR	gspD	Gen. Secretion Protein D	5224.3	5992.3	CHLTR	12.351	12.5489	0.197872
O84552	O84552_CHLTR	CT_548	Lipoprotein		5881.06	CHLTR	NA	12.5219	only in L2 chlamydia
O84719	GPDA_CHLTR	gpsA	Glycerol-3-phosphate dehydrogenase [NAD(P)+]		5827.4	CHLTR	NA	12.5086	only in L2 chlamydia
P18333	SIGA_CHLTR	sigA	RNA polymerase sigma factor SigA		5808.14	CHLTR	NA	12.5039	only in L2 chlamydia
O84299	RNC_CHLTR	rnc	Ribonuclease 3		5631.3	CHLTR	NA	12.4593	only in L2 chlamydia
O84350	RNZ_CHLTR	rnz	Ribonuclease Z		5607.83	CHLTR	NA	12.4532	only in L2 chlamydia
O84311	Y309_CHLTR	CT_309	Uncharacterized protein CT_309		5553.63	CHLTR	NA	12.4392	only in L2 chlamydia
O84701	O84701_CHLTR	CT_695	Uncharacterized protein		5525.28	CHLTR	NA	12.4318	only in L2 chlamydia
O84461	MURA_CHLTR	murA	UDP-N-acetylglucosamine 1-carboxyvinyltransferase		5502.45	CHLTR	NA	12.4259	only in L2 chlamydia
O84459	O84459_CHLTR	plsC	Glycerol-3-P Acyltransferase		5376.81	CHLTR	NA	12.3925	only in L2 chlamydia
O84024	O84024_CHLTR	CT_021	Uncharacterized protein		5225.46	CHLTR	NA	12.3513	only in L2 chlamydia
O84575	O84575_CHLTR	gspE	Gen. Secretion Protein E	3747.94	5053.18	CHLTR	11.8719	12.303	0.431094
O84065	SYY_CHLTR	tyrS	Tyrosine--tRNA ligase		4991.08	CHLTR	NA	12.2851	only in L2 chlamydia
O84619	FOLKP_CHLTR	folKP	Folate synthesis bifunctional protein		4852.14	CHLTR	NA	12.2444	only in L2 chlamydia
P0CD87	RL29_CHLTR	rpmC	Large ribosomal subunit protein uL29		4630.26	CHLTR	NA	12.1769	only in L2 chlamydia
O84761	O84761_CHLTR	murF	UDP-N-acetylmuramoyl-tripeptide--D-alanyl-D-alanine ligase		4562.45	CHLTR	NA	12.1556	only in L2 chlamydia
O84262	O84262_CHLTR	CT_260	YbjN domain-containing protein		4561.8	CHLTR	NA	12.1554	only in L2 chlamydia
O84710	O84710_CHLTR	pcnB_2	Poly A Polymerase		4555.94	CHLTR	NA	12.1535	only in L2 chlamydia
O84222	UBIX_CHLTR	ubiX	Flavin prenyltransferase UbiX		4536.22	CHLTR	NA	12.1473	only in L2 chlamydia
O84439	GLYA_CHLTR	glyA	Serine hydroxymethyltransferase		4461.41	CHLTR	NA	12.1233	only in L2 chlamydia
O84453	O84453_CHLTR	recJ	Single-stranded-DNA-specific exonuclease RecJ		4237.56	CHLTR	NA	12.049	only in L2 chlamydia
O84565	O84565_CHLTR	yscL	Flagellar assembly protein FliH		4186.3	CHLTR	NA	12.0315	only in L2 chlamydia
O84478	O84478_CHLTR	CT_472	DUF155 domain-containing protein		4154.17	CHLTR	NA	12.0203	only in L2 chlamydia
O84322	NUSG_CHLTR	nusG	Transcription termination/antitermination protein NusG		4110.65	CHLTR	NA	12.0052	only in L2 chlamydia
P0CE21	KPYK_CHLTR	pyk	Pyruvate kinase		4002.63	CHLTR	NA	11.9667	only in L2 chlamydia
O84831	O84831_CHLTR	CT_824	Zinc Metalloprotease (Insulinase family)		3961.87	CHLTR	NA	11.952	only in L2 chlamydia
O84745	NQRF_CHLTR	nqrF	Na(+)-translocating NADH-quinone reductase subunit F		3936.69	CHLTR	NA	11.9428	only in L2 chlamydia
Q59321	PYRG_CHLTR	pyrG	CTP synthase		3898.01	CHLTR	NA	11.9285	only in L2 chlamydia
O84599	O84599_CHLTR	ycfH	PHP superfamily hydrolase		3866.85	CHLTR	NA	11.9169	only in L2 chlamydia
O84728	O84728_CHLTR	yjbC	Pseudouridine synthase		3818.95	CHLTR	NA	11.899	only in L2 chlamydia
O84786	SYK_CHLTR	lysS	Lysine--tRNA ligase		3576.06	CHLTR	NA	11.8042	only in L2 chlamydia
O84127	RL13_CHLTR	rplM	Large ribosomal subunit protein uL13		3408.53	CHLTR	NA	11.7349	only in L2 chlamydia
O84092	O84092_CHLTR	lcrD	Low Calcium Response D		3237.33	CHLTR	NA	11.6606	only in L2 chlamydia
O84481	SYFB_CHLTR	pheT	Phenylalanine--tRNA ligase beta subunit		3193.23	CHLTR	NA	11.6408	only in L2 chlamydia
O84423	OBG_CHLTR	obg	GTPase Obg		3190.02	CHLTR	NA	11.6393	only in L2 chlamydia
O84405	O84405_CHLTR	sucB_2	Dihydrolipoamide acetyltransferase component of pyruvate dehydrogenase complex		3129.71	CHLTR	NA	11.6118	only in L2 chlamydia
O84834	RIR1_CHLTR	nrdA	Ribonucleoside-diphosphate reductase subunit alpha		3086.8	CHLTR	NA	11.5919	only in L2 chlamydia
O84467	LPXG_CHLTR	lpxG	UDP-2,3-diacylglucosamine pyrophosphatase LpxG		2963.06	CHLTR	NA	11.5329	only in L2 chlamydia
O84339	Y335_CHLTR	CT_335	Nucleoid-associated protein CT_335		2864.94	CHLTR	NA	11.4843	only in L2 chlamydia
O84108	O84108_CHLTR	yceC	Predicted pseudouridine synthetase family		2706.02	CHLTR	NA	11.402	only in L2 chlamydia
O84383	O84383_CHLTR	hflX	GTPase HflX		2094.81	CHLTR	NA	11.0326	only in L2 chlamydia
O84600	O84600_CHLTR	dsbD	Thio:disulfide Interchange Protein		2085.49	CHLTR	NA	11.0262	only in L2 chlamydia
O84864	O84864_CHLTR	ychM	C4-dicarboxylic acid transporter DauA		2004.88	CHLTR	NA	10.9693	only in L2 chlamydia
O84452	Y446_CHLTR	CT_446	Uncharacterized protein CT_446		1908.19	CHLTR	NA	10.898	only in L2 chlamydia
O84172	TRPB_CHLTR	trpB	Tryptophan synthase beta chain		1652.9	CHLTR	NA	10.6908	only in L2 chlamydia
O84458	KCY_CHLTR	cmk	Cytidylate kinase		1538.09	CHLTR	NA	10.5869	only in L2 chlamydia
O84371	AROA_CHLTR	aroA	3-phosphoshikimate 1-carboxyvinyltransferase		1225.14	CHLTR	NA	10.2587	only in L2 chlamydia
O60814;P57053;P58876;P62807;Q5QNW6;Q93079;Q99877;Q99879;Q99880	H2B1C_HUMAN;H2B1D_HUMAN;H2B1H_HUMAN;H2B1K_HUMAN;H2B1L_HUMAN;H2B1M_HUMAN;H2B1N_HUMAN;H2B2F_HUMAN;H2BFS_HUMAN	H2BC10;H2BC12;H2BC12L;H2BC13;H2BC14;H2BC15;H2BC18;H2BC5;H2BC9	Histone H2B type 1-K	7.11488e+06	9.92231e+06	HUMAN	22.7624	23.2422	0.479837
Q05639	EF1A2_HUMAN	EEF1A2	Elongation factor 1-alpha 2	8.53615e+06	8.17382e+06	HUMAN	23.0252	22.9626	-0.0625751
P62805	H4_HUMAN	H4C16	Histone H4	7.39859e+06	7.5854e+06	HUMAN	22.8188	22.8548	0.0359749
P14618	KPYM_HUMAN	PKM	Pyruvate kinase PKM	6.27178e+06	6.95644e+06	HUMAN	22.5804	22.7299	0.149474
P46776	RL27A_HUMAN	RPL27A	Large ribosomal subunit protein uL15	5.00386e+06	6.67084e+06	HUMAN	22.2546	22.6694	0.414827
P04406	G3P_HUMAN	GAPDH	Glyceraldehyde-3-phosphate dehydrogenase	3.39742e+06	6.36039e+06	HUMAN	21.696	22.6007	0.904676
P07355	ANXA2_HUMAN	ANXA2	Annexin A2	2.78238e+06	6.27082e+06	HUMAN	21.4079	22.5802	1.17233
P61353	RL27_HUMAN	RPL27	Large ribosomal subunit protein eL27	4.15955e+06	5.60177e+06	HUMAN	21.988	22.4175	0.429455
P46781	RS9_HUMAN	RPS9	Small ribosomal subunit protein uS4	5.4916e+06	5.32472e+06	HUMAN	22.3888	22.3443	-0.0445209
P29401	TKT_HUMAN	TKT	Transketolase	4.67093e+06	5.31423e+06	HUMAN	22.1553	22.3414	0.186151
P30050	RL12_HUMAN	RPL12	Large ribosomal subunit protein uL11	5.4753e+06	5.15937e+06	HUMAN	22.3845	22.2988	-0.0857431
P04075	ALDOA_HUMAN	ALDOA	Fructose-bisphosphate aldolase A	2.7591e+06	5.13652e+06	HUMAN	21.3958	22.2924	0.896594
Q9Y3U8	RL36_HUMAN	RPL36	Large ribosomal subunit protein eL36	1.98135e+06	5.08968e+06	HUMAN	20.9181	22.2791	1.36109
Q06830	PRDX1_HUMAN	PRDX1	Peroxiredoxin-1	4.27012e+06	5.05656e+06	HUMAN	22.0258	22.2697	0.24388
P08865	RSSA_HUMAN	RPSA	Small ribosomal subunit protein uS2	3.56319e+06	5.05644e+06	HUMAN	21.7647	22.2697	0.504953
P62750	RL23A_HUMAN	RPL23A	Large ribosomal subunit protein uL23	5.57836e+06	4.95197e+06	HUMAN	22.4114	22.2396	-0.171838
P62273	RS29_HUMAN	RPS29	Small ribosomal subunit protein uS14	2.36773e+06	4.84853e+06	HUMAN	21.1751	22.2091	1.03404
P50990	TCPQ_HUMAN	CCT8	T-complex protein 1 subunit theta	2.4584e+06	4.80237e+06	HUMAN	21.2293	22.1953	0.966027
P35268	RL22_HUMAN	RPL22	Large ribosomal subunit protein eL22	4.33371e+06	4.7362e+06	HUMAN	22.0472	22.1753	0.128127
Q00610	CLH1_HUMAN	CLTC	Clathrin heavy chain 1	2.09381e+06	4.66372e+06	HUMAN	20.9977	22.153	1.15535
P62241	RS8_HUMAN	RPS8	Small ribosomal subunit protein eS8	3.92664e+06	4.57973e+06	HUMAN	21.9049	22.1268	0.221967
P62249	RS16_HUMAN	RPS16	Small ribosomal subunit protein uS9	5.23968e+06	4.57673e+06	HUMAN	22.321	22.1259	-0.195162
P62424	RL7A_HUMAN	RPL7A	Large ribosomal subunit protein eL8	4.67342e+06	4.57597e+06	HUMAN	22.156	22.1256	-0.0304011
P23396	RS3_HUMAN	RPS3	Small ribosomal subunit protein uS3	3.21959e+06	4.53711e+06	HUMAN	21.6184	22.1133	0.494897
P39023	RL3_HUMAN	RPL3	Large ribosomal subunit protein uL3	3.0774e+06	4.52306e+06	HUMAN	21.5533	22.1089	0.555587
P26038	MOES_HUMAN	MSN	Moesin	1.12798e+06	4.37811e+06	HUMAN	20.1053	22.0619	1.95657
P04908;Q7L7L0;Q93077	H2A1B_HUMAN;H2A1C_HUMAN;H2A3_HUMAN	H2AC25;H2AC6;H2AC8	Histone H2A type 1-B/E	6.74707e+06	4.26177e+06	HUMAN	22.6858	22.023	-0.662808
P63244	RACK1_HUMAN	RACK1	Small ribosomal subunit protein RACK1	2.24134e+06	4.24557e+06	HUMAN	21.0959	22.0175	0.921597
P62269	RS18_HUMAN	RPS18	Small ribosomal subunit protein uS13	3.35734e+06	4.19854e+06	HUMAN	21.6789	22.0015	0.322569
P26373	RL13_HUMAN	RPL13	Large ribosomal subunit protein eL13	3.90518e+06	4.18884e+06	HUMAN	21.897	21.9981	0.101162
P60709;P63261	ACTB_HUMAN;ACTG_HUMAN	ACTB;ACTG1	Actin, cytoplasmic 1	1.49794e+06	4.18347e+06	HUMAN	20.5145	21.9963	1.48172
P62913	RL11_HUMAN	RPL11	Large ribosomal subunit protein uL5	4.15953e+06	4.17789e+06	HUMAN	21.988	21.9943	0.00635399
P05386	RLA1_HUMAN	RPLP1	Large ribosomal subunit protein P1	2.06631e+06	4.08428e+06	HUMAN	20.9786	21.9617	0.983025
P32119	PRDX2_HUMAN	PRDX2	Peroxiredoxin-2	4.01413e+06	4.05261e+06	HUMAN	21.9367	21.9504	0.013764
P68133	ACTS_HUMAN	ACTA1	Actin, alpha skeletal muscle	1.36621e+06	3.93863e+06	HUMAN	20.3817	21.9093	1.52751
Q07020	RL18_HUMAN	RPL18	Large ribosomal subunit protein eL18	4.15889e+06	3.90748e+06	HUMAN	21.9878	21.8978	-0.08996
P08195	4F2_HUMAN	SLC3A2	Amino acid transporter heavy chain SLC3A2	1.1202e+06	3.81631e+06	HUMAN	20.0953	21.8637	1.76842
P13639	EF2_HUMAN	EEF2	Elongation factor 2	2.66683e+06	3.80727e+06	HUMAN	21.3467	21.8603	0.513631
P26641	EF1G_HUMAN	EEF1G	Elongation factor 1-gamma	2.91915e+06	3.79549e+06	HUMAN	21.4771	21.8559	0.378738
P62899	RL31_HUMAN	RPL31	Large ribosomal subunit protein eL31	3.61023e+06	3.78683e+06	HUMAN	21.7837	21.8526	0.0688999
Q02878	RL6_HUMAN	RPL6	Large ribosomal subunit protein eL6	3.73063e+06	3.75653e+06	HUMAN	21.831	21.841	0.00998134
P08708	RS17_HUMAN	RPS17	Small ribosomal subunit protein eS17	2.32874e+06	3.74356e+06	HUMAN	21.1511	21.836	0.684861
P62263	RS14_HUMAN	RPS14	Small ribosomal subunit protein uS11	3.23639e+06	3.67806e+06	HUMAN	21.626	21.8105	0.18456
P39019	RS19_HUMAN	RPS19	Small ribosomal subunit protein eS19	2.23421e+06	3.63338e+06	HUMAN	21.0913	21.7929	0.701547
P40429	RL13A_HUMAN	RPL13A	Large ribosomal subunit protein uL13	2.85863e+06	3.61497e+06	HUMAN	21.4469	21.7856	0.33866
P84098	RL19_HUMAN	RPL19	Large ribosomal subunit protein eL19	2.16121e+06	3.59503e+06	HUMAN	21.0434	21.7776	0.734165
P62979	RS27A_HUMAN	RPS27A	Ubiquitin-ribosomal protein eS31 fusion protein	2.36441e+06	3.58343e+06	HUMAN	21.173	21.7729	0.599861
P62851	RS25_HUMAN	RPS25	Small ribosomal subunit protein eS25	4.09351e+06	3.5773e+06	HUMAN	21.9649	21.7704	-0.194467
P15880	RS2_HUMAN	RPS2	Small ribosomal subunit protein uS5	2.48976e+06	3.57353e+06	HUMAN	21.2476	21.7689	0.521343
P18124	RL7_HUMAN	RPL7	Large ribosomal subunit protein uL30	3.16884e+06	3.5565e+06	HUMAN	21.5955	21.762	0.166503
P50914	RL14_HUMAN	RPL14	Large ribosomal subunit protein eL14	3.11795e+06	3.43251e+06	HUMAN	21.5722	21.7108	0.138666
O43175	SERA_HUMAN	PHGDH	D-3-phosphoglycerate dehydrogenase	3.42341e+06	3.38038e+06	HUMAN	21.707	21.6888	-0.0182487
P62888	RL30_HUMAN	RPL30	Large ribosomal subunit protein eL30	2.32416e+06	3.37049e+06	HUMAN	21.1483	21.6845	0.536249
P63220	RS21_HUMAN	RPS21	Small ribosomal subunit protein eS21	1.22576e+06	3.35917e+06	HUMAN	20.2252	21.6797	1.45443
P62701	RS4X_HUMAN	RPS4X	Small ribosomal subunit protein eS4, X isoform	2.58868e+06	3.34421e+06	HUMAN	21.3038	21.6732	0.369449
P68104	EF1A1_HUMAN	EEF1A1	Elongation factor 1-alpha 1	4.2009e+06	3.2373e+06	HUMAN	22.0023	21.6264	-0.375907
P80723	BASP1_HUMAN	BASP1	Brain acid soluble protein 1	1.87586e+06	3.14566e+06	HUMAN	20.8391	21.5849	0.745811
P15328	FOLR1_HUMAN	FOLR1	Folate receptor alpha	400235	3.10737e+06	HUMAN	18.6105	21.5673	2.95677
P46782	RS5_HUMAN	RPS5	Small ribosomal subunit protein uS7	2.1464e+06	3.09558e+06	HUMAN	21.0335	21.5618	0.528291
P36578	RL4_HUMAN	RPL4	Large ribosomal subunit protein uL4	2.13361e+06	3.09268e+06	HUMAN	21.0249	21.5604	0.535561
P62861	RS30_HUMAN	FAU	Ubiquitin-like FUBI-ribosomal protein eS30 fusion protein	2.90245e+06	3.03884e+06	HUMAN	21.4688	21.5351	0.0662495
P00338	LDHA_HUMAN	LDHA	L-lactate dehydrogenase A chain	3.10628e+06	3.03848e+06	HUMAN	21.5668	21.5349	-0.0318381
P05387	RLA2_HUMAN	RPLP2	Large ribosomal subunit protein P2	2.79724e+06	3.00562e+06	HUMAN	21.4156	21.5192	0.103659
P61247	RS3A_HUMAN	RPS3A	Small ribosomal subunit protein eS1	2.31564e+06	2.94229e+06	HUMAN	21.143	21.4885	0.345528
P62906	RL10A_HUMAN	RPL10A	Large ribosomal subunit protein uL1	2.13271e+06	2.85039e+06	HUMAN	21.0243	21.4427	0.418472
P06733	ENOA_HUMAN	ENO1	Alpha-enolase	1.56383e+06	2.84274e+06	HUMAN	20.5767	21.4389	0.862198
P05388	RLA0_HUMAN	RPLP0	Large ribosomal subunit protein uL10	3.31785e+06	2.83803e+06	HUMAN	21.6618	21.4365	-0.225359
P23284	PPIB_HUMAN	PPIB	Peptidyl-prolyl cis-trans isomerase B	592869	2.80109e+06	HUMAN	19.1774	21.4176	2.2402
P62277	RS13_HUMAN	RPS13	Small ribosomal subunit protein uS15	3.78873e+06	2.78295e+06	HUMAN	21.8533	21.4082	-0.445099
P62081	RS7_HUMAN	RPS7	Small ribosomal subunit protein eS7	3.3428e+06	2.75299e+06	HUMAN	21.6726	21.3926	-0.280058
P02786	TFR1_HUMAN	TFRC	Transferrin receptor protein 1	697166	2.74816e+06	HUMAN	19.4111	21.39	1.97889
Q02543	RL18A_HUMAN	RPL18A	Large ribosomal subunit protein eL20	1.83963e+06	2.74684e+06	HUMAN	20.811	21.3893	0.578357
P25398	RS12_HUMAN	RPS12	Small ribosomal subunit protein eS12	1.70176e+06	2.73299e+06	HUMAN	20.6986	21.382	0.683453
P62244	RS15A_HUMAN	RPS15A	Small ribosomal subunit protein uS8	1.8352e+06	2.69025e+06	HUMAN	20.8075	21.3593	0.551803
P60866	RS20_HUMAN	RPS20	Small ribosomal subunit protein uS10	2.32913e+06	2.66893e+06	HUMAN	21.1514	21.3478	0.19647
P46783	RS10_HUMAN	RPS10	Small ribosomal subunit protein eS10	3.1519e+06	2.66667e+06	HUMAN	21.5878	21.3466	-0.241182
P21333	FLNA_HUMAN	FLNA	Filamin-A	1.79947e+06	2.64497e+06	HUMAN	20.7791	21.3348	0.555679
P12956	XRCC6_HUMAN	XRCC6	X-ray repair cross-complementing protein 6	1.93275e+06	2.63225e+06	HUMAN	20.8822	21.3279	0.445641
P49368	TCPG_HUMAN	CCT3	T-complex protein 1 subunit gamma	1.27114e+06	2.5738e+06	HUMAN	20.2777	21.2955	1.01778
P13010	XRCC5_HUMAN	XRCC5	X-ray repair cross-complementing protein 5	1.36361e+06	2.54244e+06	HUMAN	20.379	21.2778	0.898783
P61313	RL15_HUMAN	RPL15	Large ribosomal subunit protein eL15	1.43188e+06	2.53479e+06	HUMAN	20.4495	21.2734	0.823956
P67809	YBOX1_HUMAN	YBX1	Y-box-binding protein 1	2.2529e+06	2.53148e+06	HUMAN	21.1034	21.2715	0.168198
P06748	NPM_HUMAN	NPM1	Nucleophosmin	888491	2.48135e+06	HUMAN	19.761	21.2427	1.4817
P40227	TCPZ_HUMAN	CCT6A	T-complex protein 1 subunit zeta	2.20246e+06	2.47851e+06	HUMAN	21.0707	21.241	0.170357
P50991	TCPD_HUMAN	CCT4	T-complex protein 1 subunit delta	1.64397e+06	2.46307e+06	HUMAN	20.6488	21.232	0.583274
Q562R1	ACTBL_HUMAN	ACTBL2	Beta-actin-like protein 2	301345	2.45967e+06	HUMAN	18.2011	21.23	3.02898
P08754	GNAI3_HUMAN	GNAI3	Guanine nucleotide-binding protein G(i) subunit alpha-3	1.15056e+06	2.41634e+06	HUMAN	20.1339	21.2044	1.07049
P13473	LAMP2_HUMAN	LAMP2	Lysosome-associated membrane glycoprotein 2	1.04045e+06	2.38737e+06	HUMAN	19.9888	21.187	1.19821
P49207	RL34_HUMAN	RPL34	Large ribosomal subunit protein eL34	2.64304e+06	2.35916e+06	HUMAN	21.3338	21.1698	-0.163925
P47914	RL29_HUMAN	RPL29	Large ribosomal subunit protein eL29	2.86383e+06	2.34344e+06	HUMAN	21.4495	21.1602	-0.289318
Q9UQ80	PA2G4_HUMAN	PA2G4	Proliferation-associated protein 2G4	1.53658e+06	2.30476e+06	HUMAN	20.5513	21.1362	0.584894
P0CG38	POTEI_HUMAN	POTEI	POTE ankyrin domain family member I	1.01116e+06	2.28285e+06	HUMAN	19.9476	21.1224	1.17482
P46778	RL21_HUMAN	RPL21	Large ribosomal subunit protein eL21	898802	2.27516e+06	HUMAN	19.7776	21.1175	1.33989
P15311	EZRI_HUMAN	EZR	Ezrin	646149	2.26571e+06	HUMAN	19.3015	21.1115	1.81002
P62857	RS28_HUMAN	RPS28	Small ribosomal subunit protein eS28	1.66375e+06	2.2461e+06	HUMAN	20.666	21.099	0.432983
P68366	TBA4A_HUMAN	TUBA4A	Tubulin alpha-4A chain	3.69648e+06	2.18777e+06	HUMAN	21.8177	21.061	-0.756691
P46777	RL5_HUMAN	RPL5	Large ribosomal subunit protein uL18	1.24746e+06	2.17324e+06	HUMAN	20.2506	21.0514	0.800854
P22234	PUR6_HUMAN	PAICS	Bifunctional phosphoribosylaminoimidazole carboxylase/phosphoribosylaminoimidazole succinocarboxamide synthetase	1.73836e+06	2.16501e+06	HUMAN	20.7293	21.0459	0.316647
P62495	ERF1_HUMAN	ETF1	Eukaryotic peptide chain release factor subunit 1	1.74461e+06	2.15881e+06	HUMAN	20.7345	21.0418	0.307332
P11021	BIP_HUMAN	HSPA5	Endoplasmic reticulum chaperone BiP	232865	2.15564e+06	HUMAN	17.8291	21.0397	3.21055
Q8IUE6	H2A2B_HUMAN	H2AC21	Histone H2A type 2-B	2.44683e+06	2.12165e+06	HUMAN	21.2225	21.0168	-0.205727
Q9BQE3	TBA1C_HUMAN	TUBA1C	Tubulin alpha-1C chain	4.69838e+06	2.11138e+06	HUMAN	22.1637	21.0098	-1.15398
P62937	PPIA_HUMAN	PPIA	Peptidyl-prolyl cis-trans isomerase A	980536	2.06786e+06	HUMAN	19.9032	20.9797	1.0765
P16070	CD44_HUMAN	CD44	CD44 antigen	522783	2.06105e+06	HUMAN	18.9959	20.9749	1.9791
P42766	RL35_HUMAN	RPL35	Large ribosomal subunit protein uL29	3.20048e+06	2.06072e+06	HUMAN	21.6099	20.9747	-0.63514
P49327	FAS_HUMAN	FASN	Fatty acid synthase	2.66565e+06	2.01359e+06	HUMAN	21.3461	20.9413	-0.404717
P78371	TCPB_HUMAN	CCT2	T-complex protein 1 subunit beta	1.24116e+06	2.00801e+06	HUMAN	20.2433	20.9373	0.694077
P17066	HSP76_HUMAN	HSPA6	Heat shock 70 kDa protein 6	1.46549e+06	2.00698e+06	HUMAN	20.483	20.9366	0.453643
P62917	RL8_HUMAN	RPL8	Large ribosomal subunit protein uL2	1.79112e+06	1.99235e+06	HUMAN	20.7724	20.926	0.153609
P35613	BASI_HUMAN	BSG	Basigin	350867	1.98413e+06	HUMAN	18.4206	20.9201	2.49951
P32969	RL9_HUMAN	RPL9P9	Large ribosomal subunit protein uL6	1.43411e+06	1.97926e+06	HUMAN	20.4517	20.9165	0.464805
P62910	RL32_HUMAN	RPL32	Large ribosomal subunit protein eL32	807771	1.97602e+06	HUMAN	19.6236	20.9142	1.29058
P46779	RL28_HUMAN	RPL28	Large ribosomal subunit protein eL28	2.00268e+06	1.96059e+06	HUMAN	20.9335	20.9029	-0.030644
Q01650	LAT1_HUMAN	SLC7A5	Large neutral amino acids transporter small subunit 1	608024	1.93531e+06	HUMAN	19.2138	20.8841	1.67036
P18621	RL17_HUMAN	RPL17	Large ribosomal subunit protein uL22	1.65987e+06	1.91652e+06	HUMAN	20.6626	20.8701	0.207419
P61254	RL26_HUMAN	RPL26	Large ribosomal subunit protein uL24	1.58183e+06	1.91078e+06	HUMAN	20.5932	20.8657	0.272567
Q9Y6E2	5MP1_HUMAN	BZW2	eIF5-mimic protein 1	1.61141e+06	1.89385e+06	HUMAN	20.6199	20.8529	0.232998
P27824	CALX_HUMAN	CANX	Calnexin	212174	1.89053e+06	HUMAN	17.6949	20.8504	3.15547
Q99832	TCPH_HUMAN	CCT7	T-complex protein 1 subunit eta	1.36244e+06	1.88272e+06	HUMAN	20.3778	20.8444	0.466626
P27635	RL10_HUMAN	RPL10	Large ribosomal subunit protein uL16	1.36852e+06	1.84292e+06	HUMAN	20.3842	20.8136	0.429377
P48643	TCPE_HUMAN	CCT5	T-complex protein 1 subunit epsilon	870540	1.83851e+06	HUMAN	19.7316	20.8101	1.07855
P63241	IF5A1_HUMAN	EIF5A	Eukaryotic translation initiation factor 5A-1	1.14093e+06	1.83606e+06	HUMAN	20.1218	20.8082	0.686403
P29692	EF1D_HUMAN	EEF1D	Elongation factor 1-delta	1.49966e+06	1.82375e+06	HUMAN	20.5162	20.7985	0.282273
Q5TEC6	H37_HUMAN	H3-7	Histone H3-7	2.43768e+06	1.8221e+06	HUMAN	21.2171	20.7972	-0.419907
P21926	CD9_HUMAN	CD9	CD9 antigen	793923	1.78702e+06	HUMAN	19.5986	20.7691	1.17048
P24534	EF1B_HUMAN	EEF1B2	Elongation factor 1-beta	761174	1.78118e+06	HUMAN	19.5379	20.7644	1.22654
P62753	RS6_HUMAN	RPS6	Small ribosomal subunit protein eS6	2.05313e+06	1.78048e+06	HUMAN	20.9694	20.7638	-0.205559
P11586	C1TC_HUMAN	MTHFD1	C-1-tetrahydrofolate synthase, cytoplasmic	2.2046e+06	1.77183e+06	HUMAN	21.0721	20.7568	-0.315277
P83731	RL24_HUMAN	RPL24	Large ribosomal subunit protein eL24	2.05967e+06	1.72932e+06	HUMAN	20.974	20.7218	-0.252208
P17987	TCPA_HUMAN	TCP1	T-complex protein 1 subunit alpha	1.3256e+06	1.72833e+06	HUMAN	20.3382	20.7209	0.382733
P07947	YES_HUMAN	YES1	Tyrosine-protein kinase Yes	732533	1.72553e+06	HUMAN	19.4825	20.7186	1.23607
P53999	TCP4_HUMAN	SUB1	Activated RNA polymerase II transcriptional coactivator p15	657109	1.71405e+06	HUMAN	19.3258	20.709	1.3832
P62266	RS23_HUMAN	RPS23	Small ribosomal subunit protein uS12	2.50302e+06	1.709e+06	HUMAN	21.2552	20.7047	-0.550517
P62280	RS11_HUMAN	RPS11	Small ribosomal subunit protein uS17	1.94085e+06	1.6989e+06	HUMAN	20.8883	20.6962	-0.192088
P08174	DAF_HUMAN	CD55	Complement decay-accelerating factor	607763	1.69528e+06	HUMAN	19.2131	20.6931	1.47994
O15438	MRP3_HUMAN	ABCC3	ATP-binding cassette sub-family C member 3	695977	1.67755e+06	HUMAN	19.4087	20.6779	1.26924
P11940	PABP1_HUMAN	PABPC1	Polyadenylate-binding protein 1	1.57192e+06	1.64321e+06	HUMAN	20.5841	20.6481	0.0639891
P61026	RAB10_HUMAN	RAB10	Ras-related protein Rab-10	580736	1.64248e+06	HUMAN	19.1475	20.6474	1.49992
Q01968	OCRL_HUMAN	OCRL	Inositol polyphosphate 5-phosphatase OCRL	1.3447e+06	1.64203e+06	HUMAN	20.3589	20.647	0.288196
P04439	HLAA_HUMAN	HLA-A	HLA class I histocompatibility antigen, A alpha chain	682284	1.63391e+06	HUMAN	19.38	20.6399	1.25988
Q15758	AAAT_HUMAN	SLC1A5	Neutral amino acid transporter B(0)	535356	1.59681e+06	HUMAN	19.0301	20.6068	1.57662
Q96Q15	SMG1_HUMAN	SMG1	Serine/threonine-protein kinase SMG1	1.2939e+06	1.58881e+06	HUMAN	20.3033	20.5995	0.29622
P07437	TBB5_HUMAN	TUBB	Tubulin beta chain	2.19772e+06	1.56895e+06	HUMAN	21.0676	20.5814	-0.486208
P06744	G6PI_HUMAN	GPI	Glucose-6-phosphate isomerase	794055	1.50542e+06	HUMAN	19.5989	20.5217	0.922855
P62258	1433E_HUMAN	YWHAE	14-3-3 protein epsilon	792961	1.49706e+06	HUMAN	19.5969	20.5137	0.91681
P62847	RS24_HUMAN	RPS24	Small ribosomal subunit protein eS24	627181	1.48179e+06	HUMAN	19.2585	20.4989	1.24039
P19367	HXK1_HUMAN	HK1	Hexokinase-1	1.01088e+06	1.47883e+06	HUMAN	19.9472	20.496	0.548844
Q12931	TRAP1_HUMAN	TRAP1	Heat shock protein 75 kDa, mitochondrial	1.54087e+06	1.45119e+06	HUMAN	20.5553	20.4688	-0.0865087
Q14103	HNRPD_HUMAN	HNRNPD	Heterogeneous nuclear ribonucleoprotein D0	1.00119e+06	1.43768e+06	HUMAN	19.9333	20.4553	0.522027
P05198	IF2A_HUMAN	EIF2S1	Eukaryotic translation initiation factor 2 subunit 1	935627	1.43372e+06	HUMAN	19.8356	20.4513	0.615758
P01889	HLAB_HUMAN	HLA-B	HLA class I histocompatibility antigen, B alpha chain	322048	1.43205e+06	HUMAN	18.2969	20.4497	2.15273
P07900	HS90A_HUMAN	HSP90AA1	Heat shock protein HSP 90-alpha	1.13155e+06	1.43177e+06	HUMAN	20.1099	20.4494	0.339499
P07237	PDIA1_HUMAN	P4HB	Protein disulfide-isomerase	173475	1.42279e+06	HUMAN	17.4044	20.4403	3.03592
P62829	RL23_HUMAN	RPL23	Large ribosomal subunit protein uL14	1.03541e+06	1.40625e+06	HUMAN	19.9818	20.4234	0.441651
P83881	RL36A_HUMAN	RPL36A	Large ribosomal subunit protein eL42	1.48652e+06	1.37866e+06	HUMAN	20.5035	20.3948	-0.108672
Q9NSD9	SYFB_HUMAN	FARSB	Phenylalanine--tRNA ligase beta subunit	1.27909e+06	1.35979e+06	HUMAN	20.2867	20.375	0.0882661
O15427	MOT4_HUMAN	SLC16A3	Monocarboxylate transporter 4	544165	1.35349e+06	HUMAN	19.0537	20.3683	1.31457
P60842	IF4A1_HUMAN	EIF4A1	Eukaryotic initiation factor 4A-I	1.31473e+06	1.35339e+06	HUMAN	20.3263	20.3681	0.0418111
O43707	ACTN4_HUMAN	ACTN4	Alpha-actinin-4	228057	1.33603e+06	HUMAN	17.799	20.3495	2.55049
O60506	HNRPQ_HUMAN	SYNCRIP	Heterogeneous nuclear ribonucleoprotein Q	1.0815e+06	1.31916e+06	HUMAN	20.0446	20.3312	0.286586
Q00796	DHSO_HUMAN	SORD	Sorbitol dehydrogenase	1.01039e+06	1.31902e+06	HUMAN	19.9465	20.331	0.384554
Q04941	PLP2_HUMAN	PLP2	Proteolipid protein 2	309706	1.31696e+06	HUMAN	18.2405	20.3288	2.08824
Q13310	PABP4_HUMAN	PABPC4	Polyadenylate-binding protein 4	1.17077e+06	1.30824e+06	HUMAN	20.159	20.3192	0.16017
P23528	COF1_HUMAN	CFL1	Cofilin-1	397245	1.27918e+06	HUMAN	18.5997	20.2868	1.68712
P61513	RL37A_HUMAN	RPL37A	Large ribosomal subunit protein eL43	590213	1.26177e+06	HUMAN	19.1709	20.267	1.09614
P14625	ENPL_HUMAN	HSP90B1	Endoplasmin	199712	1.24477e+06	HUMAN	17.6076	20.2474	2.63989
P19338	NUCL_HUMAN	NCL	Nucleolin	1.5375e+06	1.23872e+06	HUMAN	20.5522	20.2404	-0.311736
P84103	SRSF3_HUMAN	SRSF3	Serine/arginine-rich splicing factor 3	527736	1.22948e+06	HUMAN	19.0095	20.2296	1.22016
P11142	HSP7C_HUMAN	HSPA8	Heat shock cognate 71 kDa protein	1.3075e+06	1.22773e+06	HUMAN	20.3184	20.2276	-0.0908176
P30101	PDIA3_HUMAN	PDIA3	Protein disulfide-isomerase A3	200754	1.22737e+06	HUMAN	17.6151	20.2271	2.61207
P41091	IF2G_HUMAN	EIF2S3	Eukaryotic translation initiation factor 2 subunit 3	1.20388e+06	1.21312e+06	HUMAN	20.1993	20.2103	0.0110307
Q13509	TBB3_HUMAN	TUBB3	Tubulin beta-3 chain	2.17223e+06	1.20845e+06	HUMAN	21.0507	20.2047	-0.846019
P14174	MIF_HUMAN	MIF	Macrophage migration inhibitory factor	498603	1.20338e+06	HUMAN	18.9275	20.1987	1.27113
P28070	PSB4_HUMAN	PSMB4	Proteasome subunit beta type-4	376061	1.19885e+06	HUMAN	18.5206	20.1932	1.67261
Q12905	ILF2_HUMAN	ILF2	Interleukin enhancer-binding factor 2	732505	1.18985e+06	HUMAN	19.4825	20.1823	0.699869
P18077	RL35A_HUMAN	RPL35A	Large ribosomal subunit protein eL33	1.19761e+06	1.15615e+06	HUMAN	20.1917	20.1409	-0.0508296
P09651	ROA1_HUMAN	HNRNPA1	Heterogeneous nuclear ribonucleoprotein A1	619950	1.13457e+06	HUMAN	19.2418	20.1137	0.871922
Q96TA1	NIBA2_HUMAN	NIBAN2	Protein Niban 2	250544	1.12595e+06	HUMAN	17.9347	20.1027	2.16801
P62854	RS26_HUMAN	RPS26	Small ribosomal subunit protein eS26	2.20124e+06	1.11685e+06	HUMAN	21.0699	20.091	-0.978881
P61106	RAB14_HUMAN	RAB14	Ras-related protein Rab-14	199897	1.10573e+06	HUMAN	17.6089	20.0766	2.46767
P07195	LDHB_HUMAN	LDHB	L-lactate dehydrogenase B chain	604472	1.10573e+06	HUMAN	19.2053	20.0766	0.871252
O00592	PODXL_HUMAN	PODXL	Podocalyxin	267314	1.08734e+06	HUMAN	18.0282	20.0524	2.0242
P25205	MCM3_HUMAN	MCM3	DNA replication licensing factor MCM3	1.71566e+06	1.08655e+06	HUMAN	20.7103	20.0513	-0.659009
O43172	PRP4_HUMAN	PRPF4	U4/U6 small nuclear ribonucleoprotein Prp4	605123	1.07947e+06	HUMAN	19.2069	20.0419	0.835023
P46940	IQGA1_HUMAN	IQGAP1	Ras GTPase-activating-like protein IQGAP1	555662	1.07908e+06	HUMAN	19.0838	20.0414	0.957522
Q9H853	TBA4B_HUMAN	TUBA4B	Putative tubulin-like protein alpha-4B	1.77081e+06	1.07749e+06	HUMAN	20.756	20.0392	-0.716735
O75531	BAF_HUMAN	BANF1	Barrier-to-autointegration factor	1.13381e+06	1.0691e+06	HUMAN	20.1127	20.028	-0.0847821
P13987	CD59_HUMAN	CD59	CD59 glycoprotein	496641	1.06866e+06	HUMAN	18.9218	20.0274	1.10553
O00571	DDX3X_HUMAN	DDX3X	ATP-dependent RNA helicase DDX3X	1.20787e+06	1.05826e+06	HUMAN	20.204	20.0133	-0.190771
P14649	MYL6B_HUMAN	MYL6B	Myosin light chain 6B	567785	1.05441e+06	HUMAN	19.115	20.008	0.893019
P05023	AT1A1_HUMAN	ATP1A1	Sodium/potassium-transporting ATPase subunit alpha-1	283909	1.05013e+06	HUMAN	18.1151	20.0021	1.88707
P04899	GNAI2_HUMAN	GNAI2	Guanine nucleotide-binding protein G(i) subunit alpha-2	367937	1.04027e+06	HUMAN	18.4891	19.9885	1.49943
P27105	STOM_HUMAN	STOM	Stomatin	281834	1.0347e+06	HUMAN	18.1045	19.9808	1.87629
Q9HAV0	GBB4_HUMAN	GNB4	Guanine nucleotide-binding protein subunit beta-4	337656	1.03323e+06	HUMAN	18.3652	19.9787	1.61354
Q99729	ROAA_HUMAN	HNRNPAB	Heterogeneous nuclear ribonucleoprotein A/B	664018	1.02647e+06	HUMAN	19.3409	19.9693	0.628397
P09972	ALDOC_HUMAN	ALDOC	Fructose-bisphosphate aldolase C	580913	989605	HUMAN	19.148	19.9165	0.768531
P26599	PTBP1_HUMAN	PTBP1	Polypyrimidine tract-binding protein 1	583773	987187	HUMAN	19.155	19.913	0.757916
P49458	SRP09_HUMAN	SRP9	Signal recognition particle 9 kDa protein	404000	986238	HUMAN	18.624	19.9116	1.28758
Q9BUF5	TBB6_HUMAN	TUBB6	Tubulin beta-6 chain	1.50279e+06	971988	HUMAN	20.5192	19.8906	-0.628633
O14745	NHRF1_HUMAN	NHERF1	Na(+)/H(+) exchange regulatory cofactor NHE-RF1	225814	970324	HUMAN	17.7848	19.8881	2.10333
P01024	CO3_HUMAN	C3	Complement C3	644273	948827	HUMAN	19.2973	19.8558	0.558473
Q12906	ILF3_HUMAN	ILF3	Interleukin enhancer-binding factor 3	417162	939814	HUMAN	18.6702	19.842	1.17177
P42677	RS27_HUMAN	RPS27	Small ribosomal subunit protein eS27	1.19525e+06	938092	HUMAN	20.1889	19.8394	-0.349511
P59998	ARPC4_HUMAN	ARPC4	Actin-related protein 2/3 complex subunit 4	937124	933826	HUMAN	19.8379	19.8328	-0.0050862
P09496	CLCA_HUMAN	CLTA	Clathrin light chain A	281186	932751	HUMAN	18.1012	19.8311	1.72997
P17844	DDX5_HUMAN	DDX5	Probable ATP-dependent RNA helicase DDX5	517054	918120	HUMAN	18.98	19.8083	0.828368
P63104	1433Z_HUMAN	YWHAZ	14-3-3 protein zeta/delta	459997	917206	HUMAN	18.8113	19.8069	0.995621
P07737	PROF1_HUMAN	PFN1	Profilin-1	491874	913356	HUMAN	18.9079	19.8008	0.892888
P61769	B2MG_HUMAN	B2M	Beta-2-microglobulin	463970	907344	HUMAN	18.8237	19.7913	0.967618
P37108	SRP14_HUMAN	SRP14	Signal recognition particle 14 kDa protein	957891	890442	HUMAN	19.8695	19.7642	-0.10534
P04083	ANXA1_HUMAN	ANXA1	Annexin A1	440360	881244	HUMAN	18.7483	19.7492	1.00086
P14678;P63162	RSMB_HUMAN;RSMN_HUMAN	SNRPB;SNRPN	Small nuclear ribonucleoprotein-associated proteins B and B'	472472	877399	HUMAN	18.8499	19.7429	0.893004
E9PAV3	NACAM_HUMAN	NACA	Nascent polypeptide-associated complex subunit alpha, muscle-specific form	683176	866249	HUMAN	19.3819	19.7244	0.342524
Q9Y3I0	RTCB_HUMAN	RTCB	RNA-splicing ligase RtcB homolog	472785	863459	HUMAN	18.8508	19.7198	0.868943
P05556	ITB1_HUMAN	ITGB1	Integrin beta-1	302871	855548	HUMAN	18.2083	19.7065	1.49815
P00558	PGK1_HUMAN	PGK1	Phosphoglycerate kinase 1	547412	852762	HUMAN	19.0623	19.7018	0.639516
P02768	ALBU_HUMAN	ALB	Albumin	518109	851811	HUMAN	18.9829	19.7002	0.717278
Q7L1Q6	5MP2_HUMAN	BZW1	eIF5-mimic protein 2	551911	845176	HUMAN	19.0741	19.6889	0.614816
P61158	ARP3_HUMAN	ACTR3	Actin-related protein 3	553835	841367	HUMAN	19.0791	19.6824	0.603279
P11279	LAMP1_HUMAN	LAMP1	Lysosome-associated membrane glycoprotein 1	395437	837865	HUMAN	18.5931	19.6764	1.08327
Q99613	EIF3C_HUMAN	EIF3C	Eukaryotic translation initiation factor 3 subunit C	611424	833168	HUMAN	19.2218	19.6682	0.446434
P60891	PRPS1_HUMAN	PRPS1	Ribose-phosphate pyrophosphokinase 1	983693	823335	HUMAN	19.9078	19.6511	-0.256729
P20042	IF2B_HUMAN	EIF2S2	Eukaryotic translation initiation factor 2 subunit 2	1.03004e+06	820771	HUMAN	19.9743	19.6466	-0.327649
Q14204	DYHC1_HUMAN	DYNC1H1	Cytoplasmic dynein 1 heavy chain 1	669575	818838	HUMAN	19.3529	19.6432	0.290332
P07099	HYEP_HUMAN	EPHX1	Epoxide hydrolase 1	203209	796813	HUMAN	17.6326	19.6039	1.97128
P46063	RECQ1_HUMAN	RECQL	ATP-dependent DNA helicase Q1	345177	795746	HUMAN	18.397	19.6019	1.20497
P08133	ANXA6_HUMAN	ANXA6	Annexin A6	226652	782563	HUMAN	17.7901	19.5778	1.78773
P38919	IF4A3_HUMAN	EIF4A3	Eukaryotic initiation factor 4A-III	560474	780675	HUMAN	19.0963	19.5744	0.478075
Q7KZF4	SND1_HUMAN	SND1	Staphylococcal nuclease domain-containing protein 1	330158	776925	HUMAN	18.3328	19.5674	1.23462
P68871	HBB_HUMAN	HBB	Hemoglobin subunit beta	499266	770077	HUMAN	18.9294	19.5546	0.625194
P04040	CATA_HUMAN	CAT	Catalase	152216	759918	HUMAN	17.2158	19.5355	2.31972
P12268	IMDH2_HUMAN	IMPDH2	Inosine-5'-monophosphate dehydrogenase 2	1.14616e+06	754972	HUMAN	20.1284	19.5261	-0.602313
P61160	ARP2_HUMAN	ACTR2	Actin-related protein 2	355909	743649	HUMAN	18.4411	19.5043	1.06311
O15145	ARPC3_HUMAN	ARPC3	Actin-related protein 2/3 complex subunit 3	297858	743612	HUMAN	18.1843	19.5042	1.31993
Q9Y2L9	LRCH1_HUMAN	LRCH1	Leucine-rich repeat and calponin homology domain-containing protein 1	669970	738839	HUMAN	19.3537	19.4949	0.141164
P27708	PYR1_HUMAN	CAD	Multifunctional protein CAD	989896	730933	HUMAN	19.9169	19.4794	-0.437538
Q9UKA9	PTBP2_HUMAN	PTBP2	Polypyrimidine tract-binding protein 2	94346.3	730344	HUMAN	16.5257	19.4782	2.95254
P62873	GBB1_HUMAN	GNB1	Guanine nucleotide-binding protein G(I)/G(S)/G(T) subunit beta-1	254648	718385	HUMAN	17.9581	19.4544	1.49625
Q08211	DHX9_HUMAN	DHX9	ATP-dependent RNA helicase A	737440	715830	HUMAN	19.4922	19.4493	-0.0429087
Q15836	VAMP3_HUMAN	VAMP3	Vesicle-associated membrane protein 3	189332	698142	HUMAN	17.5306	19.4132	1.8826
Q9NQC3	RTN4_HUMAN	RTN4	Reticulon-4	88204	694990	HUMAN	16.4286	19.4066	2.97808
P04792	HSPB1_HUMAN	HSPB1	Heat shock protein beta-1	1.87692e+06	692831	HUMAN	20.8399	19.4021	-1.43779
O43684	BUB3_HUMAN	BUB3	Mitotic checkpoint protein BUB3	923157	689413	HUMAN	19.8162	19.395	-0.421208
P51149	RAB7A_HUMAN	RAB7A	Ras-related protein Rab-7a	168502	688700	HUMAN	17.3624	19.3935	2.03111
P22392	NDKB_HUMAN	NME2	Nucleoside diphosphate kinase B	342424	685432	HUMAN	18.3854	19.3867	1.00123
P27797	CALR_HUMAN	CALR	Calreticulin	83131.4	685271	HUMAN	16.3431	19.3863	3.04321
Q00688	FKBP3_HUMAN	FKBP3	Peptidyl-prolyl cis-trans isomerase FKBP3	435344	684658	HUMAN	18.7318	19.385	0.653228
Q09666	AHNK_HUMAN	AHNAK	Neuroblast differentiation-associated protein AHNAK	323173	670690	HUMAN	18.3019	19.3553	1.05334
P11233	RALA_HUMAN	RALA	Ras-related protein Ral-A	138409	670340	HUMAN	17.0786	19.3545	2.27596
Q14152	EIF3A_HUMAN	EIF3A	Eukaryotic translation initiation factor 3 subunit A	347875	660553	HUMAN	18.4082	19.3333	0.925105
O43390	HNRPR_HUMAN	HNRNPR	Heterogeneous nuclear ribonucleoprotein R	628037	660330	HUMAN	19.2605	19.3328	0.0723376
P56537	IF6_HUMAN	EIF6	Eukaryotic translation initiation factor 6	605758	659416	HUMAN	19.2084	19.3308	0.122447
Q06210	GFPT1_HUMAN	GFPT1	Glutamine--fructose-6-phosphate aminotransferase [isomerizing] 1	686934	656294	HUMAN	19.3898	19.324	-0.0658292
O15144	ARPC2_HUMAN	ARPC2	Actin-related protein 2/3 complex subunit 2	438454	652645	HUMAN	18.7421	19.3159	0.573873
P62841	RS15_HUMAN	RPS15	Small ribosomal subunit protein uS19	135205	651770	HUMAN	17.0448	19.314	2.26921
P05026	AT1B1_HUMAN	ATP1B1	Sodium/potassium-transporting ATPase subunit beta-1	226126	634122	HUMAN	17.7868	19.2744	1.48763
O14802	RPC1_HUMAN	POLR3A	DNA-directed RNA polymerase III subunit RPC1	873918	632406	HUMAN	19.7371	19.2705	-0.466647
Q9Y262	EIF3L_HUMAN	EIF3L	Eukaryotic translation initiation factor 3 subunit L	503972	631128	HUMAN	18.943	19.2676	0.324589
O00299	CLIC1_HUMAN	CLIC1	Chloride intracellular channel protein 1	219638	629677	HUMAN	17.7448	19.2643	1.51948
P62891;Q59GN2	R39L5_HUMAN;RL39_HUMAN	RPL39;RPL39P5	Large ribosomal subunit protein eL39	254302	628246	HUMAN	17.9562	19.261	1.30479
Q14126	DSG2_HUMAN	DSG2	Desmoglein-2	231545	627878	HUMAN	17.8209	19.2601	1.43919
Q7L014	DDX46_HUMAN	DDX46	Probable ATP-dependent RNA helicase DDX46	345342	627735	HUMAN	18.3977	19.2598	0.86213
Q96E39	RMXL1_HUMAN	RBMXL1	RNA binding motif protein, X-linked-like-1	546176	626894	HUMAN	19.059	19.2579	0.198856
P26196	DDX6_HUMAN	DDX6	Probable ATP-dependent RNA helicase DDX6	534718	624921	HUMAN	19.0284	19.2533	0.224896
Q9P258	RCC2_HUMAN	RCC2	Protein RCC2	409499	621076	HUMAN	18.6435	19.2444	0.60091
P52732	KIF11_HUMAN	KIF11	Kinesin-like protein KIF11	645220	616227	HUMAN	19.2994	19.2331	-0.0663293
P68431;P84243;Q16695;Q71DI3	H31T_HUMAN;H31_HUMAN;H32_HUMAN;H33_HUMAN	H3-3B;H3-4;H3C12;H3C13	Histone H3.1	1.35787e+06	607504	HUMAN	20.3729	19.2125	-1.16038
P0DMV8;P0DMV9	HS71A_HUMAN;HS71B_HUMAN	HSPA1A;HSPA1B	Heat shock 70 kDa protein 1A	557931	607214	HUMAN	19.0897	19.2118	0.122118
Q15149	PLEC_HUMAN	PLEC	Plectin	55544.7	605799	HUMAN	15.7614	19.2085	3.44712
P09497	CLCB_HUMAN	CLTB	Clathrin light chain B	156218	605766	HUMAN	17.2532	19.2084	1.9552
Q96AE4	FUBP1_HUMAN	FUBP1	Far upstream element-binding protein 1	110658	603945	HUMAN	16.7557	19.2041	2.44831
Q13162	PRDX4_HUMAN	PRDX4	Peroxiredoxin-4	109671	599849	HUMAN	16.7428	19.1942	2.45142
Q15366	PCBP2_HUMAN	PCBP2	Poly(rC)-binding protein 2	988985	596560	HUMAN	19.9156	19.1863	-0.729281
Q96CW1	AP2M1_HUMAN	AP2M1	AP-2 complex subunit mu	141912	594781	HUMAN	17.1146	19.182	2.06736
Q9BPX5	ARP5L_HUMAN	ARPC5L	Actin-related protein 2/3 complex subunit 5-like protein	449651	594665	HUMAN	18.7784	19.1817	0.403271
P04843	RPN1_HUMAN	RPN1	Dolichyl-diphosphooligosaccharide--protein glycosyltransferase subunit 1	76700.3	594041	HUMAN	16.2269	19.1802	2.95326
Q92499	DDX1_HUMAN	DDX1	ATP-dependent RNA helicase DDX1	421578	592108	HUMAN	18.6854	19.1755	0.490061
Q9Y230	RUVB2_HUMAN	RUVBL2	RuvB-like 2	756630	591257	HUMAN	19.5292	19.1734	-0.355803
Q96AG4	LRC59_HUMAN	LRRC59	Leucine-rich repeat-containing protein 59	83666	584748	HUMAN	16.3524	19.1575	2.8051
Q86Y56	DAAF5_HUMAN	DNAAF5	Dynein axonemal assembly factor 5	935365	579731	HUMAN	19.8352	19.145	-0.690146
Q8N257	H2B3B_HUMAN	H2BC26	Histone H2B type 3-B	623032	578862	HUMAN	19.2489	19.1429	-0.106087
P63000	RAC1_HUMAN	RAC1	Ras-related C3 botulinum toxin substrate 1	198172	576468	HUMAN	17.5964	19.1369	1.54049
P11166	GTR1_HUMAN	SLC2A1	Solute carrier family 2, facilitated glucose transporter member 1	133974	576084	HUMAN	17.0316	19.1359	2.10433
Q92616	GCN1_HUMAN	GCN1	Stalled ribosome sensor GCN1	602534	571579	HUMAN	19.2007	19.1246	-0.0760897
P60660	MYL6_HUMAN	MYL6	Myosin light polypeptide 6	453369	569802	HUMAN	18.7903	19.1201	0.329775
O00303	EIF3F_HUMAN	EIF3F	Eukaryotic translation initiation factor 3 subunit F	341145	568673	HUMAN	18.38	19.1172	0.737214
Q01130	SRSF2_HUMAN	SRSF2	Serine/arginine-rich splicing factor 2	94059.4	563100	HUMAN	16.5213	19.103	2.58175
P07203	GPX1_HUMAN	GPX1	Glutathione peroxidase 1	527320	558289	HUMAN	19.0083	19.0907	0.0823334
Q9BVK6	TMED9_HUMAN	TMED9	Transmembrane emp24 domain-containing protein 9	42652.2	557996	HUMAN	15.3803	19.0899	3.70956
Q96QK1	VPS35_HUMAN	VPS35	Vacuolar protein sorting-associated protein 35	419974	548467	HUMAN	18.6799	19.065	0.385105
P27695	APEX1_HUMAN	APEX1	DNA repair nuclease/redox regulator APEX1	306100	548332	HUMAN	18.2236	19.0647	0.841047
P15104	GLNA_HUMAN	GLUL	Glutamine synthetase	453729	546784	HUMAN	18.7915	19.0606	0.26914
Q96F07	CYFP2_HUMAN	CYFIP2	Cytoplasmic FMR1-interacting protein 2	550576	546292	HUMAN	19.0706	19.0593	-0.0112694
Q9Y265	RUVB1_HUMAN	RUVBL1	RuvB-like 1	919198	543001	HUMAN	19.81	19.0506	-0.759421
Q14444	CAPR1_HUMAN	CAPRIN1	Caprin-1	877177	542463	HUMAN	19.7425	19.0492	-0.693343
P54577	SYYC_HUMAN	YARS1	Tyrosine--tRNA ligase, cytoplasmic	327952	542020	HUMAN	18.3231	19.048	0.724861
Q14671	PUM1_HUMAN	PUM1	Pumilio homolog 1	485375	541552	HUMAN	18.8887	19.0467	0.158
Q15477	SKI2_HUMAN	SKIC2	Superkiller complex protein 2	487290	541350	HUMAN	18.8944	19.0462	0.151781
Q9P2E9	RRBP1_HUMAN	RRBP1	Ribosome-binding protein 1	272156	538294	HUMAN	18.0541	19.038	0.983961
P60903	S10AA_HUMAN	S100A10	Protein S100-A10	47565	536134	HUMAN	15.5376	19.0322	3.49462
P10321	HLAC_HUMAN	HLA-C	HLA class I histocompatibility antigen, C alpha chain	183457	535519	HUMAN	17.4851	19.0306	1.5455
Q99536	VAT1_HUMAN	VAT1	Synaptic vesicle membrane protein VAT-1 homolog	279976	535328	HUMAN	18.0949	19.0301	0.93512
O60869	EDF1_HUMAN	EDF1	Endothelial differentiation-related factor 1	503508	533416	HUMAN	18.9417	19.0249	0.0832464
P61586	RHOA_HUMAN	RHOA	Transforming protein RhoA	242861	532808	HUMAN	17.8898	19.0233	1.13348
P43121	MUC18_HUMAN	MCAM	Cell surface glycoprotein MUC18	186557	531460	HUMAN	17.5093	19.0196	1.51034
Q9Y224	RTRAF_HUMAN	RTRAF	RNA transcription, translation and transport factor protein	299814	529153	HUMAN	18.1937	19.0133	0.819617
Q9HB71	CYBP_HUMAN	CACYBP	Calcyclin-binding protein	237779	529111	HUMAN	17.8593	19.0132	1.15395
P62879	GBB2_HUMAN	GNB2	Guanine nucleotide-binding protein G(I)/G(S)/G(T) subunit beta-2	219682	525826	HUMAN	17.7451	19.0042	1.25917
P62304	RUXE_HUMAN	SNRPE	Small nuclear ribonucleoprotein E	59809.7	522621	HUMAN	15.8681	18.9954	3.12731
P07910	HNRPC_HUMAN	HNRNPC	Heterogeneous nuclear ribonucleoproteins C1/C2	370206	518259	HUMAN	18.498	18.9833	0.485345
O00264	PGRC1_HUMAN	PGRMC1	Membrane-associated progesterone receptor component 1	99713.2	515976	HUMAN	16.6055	18.9769	2.37145
Q13283	G3BP1_HUMAN	G3BP1	Ras GTPase-activating protein-binding protein 1	1.34747e+06	514448	HUMAN	20.3618	18.9727	-1.38916
O75131	CPNE3_HUMAN	CPNE3	Copine-3	294127	510790	HUMAN	18.1661	18.9624	0.796291
P60228	EIF3E_HUMAN	EIF3E	Eukaryotic translation initiation factor 3 subunit E	318937	510560	HUMAN	18.2829	18.9617	0.678809
Q10589	BST2_HUMAN	BST2	Bone marrow stromal antigen 2	161746	503114	HUMAN	17.3034	18.9405	1.63716
O75821	EIF3G_HUMAN	EIF3G	Eukaryotic translation initiation factor 3 subunit G	461934	501636	HUMAN	18.8173	18.9363	0.118954
P12081	HARS1_HUMAN	HARS1	Histidine--tRNA ligase, cytoplasmic	178182	501178	HUMAN	17.443	18.935	1.49197
P62820	RAB1A_HUMAN	RAB1A	Ras-related protein Rab-1A	101699	497387	HUMAN	16.6339	18.924	2.29006
Q15019	SEPT2_HUMAN	SEPTIN2	Septin-2	334867	497004	HUMAN	18.3532	18.9229	0.569669
P17858	PFKAL_HUMAN	PFKL	ATP-dependent 6-phosphofructokinase, liver type	835120	496431	HUMAN	19.6716	18.9212	-0.75039
Q15365	PCBP1_HUMAN	PCBP1	Poly(rC)-binding protein 1	831014	495827	HUMAN	19.6645	18.9195	-0.745036
P11908	PRPS2_HUMAN	PRPS2	Ribose-phosphate pyrophosphokinase 2	684809	495750	HUMAN	19.3853	18.9193	-0.466089
P30041	PRDX6_HUMAN	PRDX6	Peroxiredoxin-6	310710	492427	HUMAN	18.2452	18.9096	0.664341
P26006	ITA3_HUMAN	ITGA3	Integrin alpha-3	160539	491910	HUMAN	17.2926	18.908	1.61547
P60953	CDC42_HUMAN	CDC42	Cell division control protein 42 homolog	278193	491821	HUMAN	18.0857	18.9078	0.822047
P51808	DYLT3_HUMAN	DYNLT3	Dynein light chain Tctex-type 3	358119	490956	HUMAN	18.4501	18.9052	0.455155
P0DP23;P0DP24;P0DP25	CALM1_HUMAN;CALM2_HUMAN;CALM3_HUMAN	CALM1;CALM2;CALM3	Calmodulin-1	289352	490384	HUMAN	18.1425	18.9036	0.761086
Q15084	PDIA6_HUMAN	PDIA6	Protein disulfide-isomerase A6	62955.2	490305	HUMAN	15.942	18.9033	2.96128
P20839	IMDH1_HUMAN	IMPDH1	Inosine-5'-monophosphate dehydrogenase 1	956300	489494	HUMAN	19.8671	18.9009	-0.966172
Q15437	SC23B_HUMAN	SEC23B	Protein transport protein Sec23B	127009	488558	HUMAN	16.9546	18.8982	1.9436
P12931	SRC_HUMAN	SRC	Proto-oncogene tyrosine-protein kinase Src	387881	487898	HUMAN	18.5653	18.8962	0.330965
Q13085	ACACA_HUMAN	ACACA	Acetyl-CoA carboxylase 1	416832	486171	HUMAN	18.6691	18.8911	0.221998
Q00839	HNRPU_HUMAN	HNRNPU	Heterogeneous nuclear ribonucleoprotein U	3.34877e+06	485279	HUMAN	21.6752	18.8885	-2.78674
P05787	K2C8_HUMAN	KRT8	Keratin, type II cytoskeletal 8	240660	484020	HUMAN	17.8766	18.8847	1.00807
P55884	EIF3B_HUMAN	EIF3B	Eukaryotic translation initiation factor 3 subunit B	280633	480678	HUMAN	18.0983	18.8747	0.776386
P11413	G6PD_HUMAN	G6PD	Glucose-6-phosphate 1-dehydrogenase	320040	480517	HUMAN	18.2879	18.8742	0.586335
P63279	UBC9_HUMAN	UBE2I	SUMO-conjugating enzyme UBC9	219176	478487	HUMAN	17.7417	18.8681	1.12639
P63173	RL38_HUMAN	RPL38	Large ribosomal subunit protein eL38	772947	477493	HUMAN	19.56	18.8651	-0.69489
P21796	VDAC1_HUMAN	VDAC1	Voltage-dependent anion-selective channel protein 1	234278	473360	HUMAN	17.8379	18.8526	1.01472
P38159	RBMX_HUMAN	RBMX	RNA-binding motif protein, X chromosome	235359	472938	HUMAN	17.8445	18.8513	1.00679
Q9NRG9	AAAS_HUMAN	AAAS	Aladin	164574	471432	HUMAN	17.3284	18.8467	1.51831
P62318	SMD3_HUMAN	SNRPD3	Small nuclear ribonucleoprotein Sm D3	266107	470667	HUMAN	18.0216	18.8443	0.8227
P29317	EPHA2_HUMAN	EPHA2	Ephrin type-A receptor 2	72033.3	469073	HUMAN	16.1364	18.8395	2.70308
P57088	TMM33_HUMAN	TMEM33	Transmembrane protein 33	82048.3	465123	HUMAN	16.3242	18.8273	2.50307
P23246	SFPQ_HUMAN	SFPQ	Splicing factor, proline- and glutamine-rich	200469	461809	HUMAN	17.613	18.8169	1.20392
P32004	L1CAM_HUMAN	L1CAM	Neural cell adhesion molecule L1	194556	461313	HUMAN	17.5698	18.8154	1.24556
Q10567	AP1B1_HUMAN	AP1B1	AP-1 complex subunit beta-1	257584	459661	HUMAN	17.9747	18.8102	0.835527
Q16181	SEPT7_HUMAN	SEPTIN7	Septin-7	250397	458802	HUMAN	17.9339	18.8075	0.873654
P22102	PUR2_HUMAN	GART	Trifunctional purine biosynthetic protein adenosine-3	573454	457554	HUMAN	19.1293	18.8036	-0.325736
P11388	TOP2A_HUMAN	TOP2A	DNA topoisomerase 2-alpha	483382	456899	HUMAN	18.8828	18.8015	-0.0812885
P55010	IF5_HUMAN	EIF5	Eukaryotic translation initiation factor 5	626076	455893	HUMAN	19.256	18.7983	-0.457643
P53621	COPA_HUMAN	COPA	Coatomer subunit alpha	235298	453343	HUMAN	17.8441	18.7902	0.946114
Q5VYK3	ECM29_HUMAN	ECPAS	Proteasome adapter and scaffold protein ECM29	359612	453270	HUMAN	18.4561	18.79	0.33393
P78527	PRKDC_HUMAN	PRKDC	DNA-dependent protein kinase catalytic subunit	345818	452183	HUMAN	18.3997	18.7865	0.386894
Q15286	RAB35_HUMAN	RAB35	Ras-related protein Rab-35	137540	451250	HUMAN	17.0695	18.7836	1.71408
Q8NC51	SERB1_HUMAN	SERBP1	SERPINE1 mRNA-binding protein 1	1.48329e+06	448381	HUMAN	20.5004	18.7744	-1.726
Q08J23	NSUN2_HUMAN	NSUN2	RNA cytosine C(5)-methyltransferase NSUN2	303755	446022	HUMAN	18.2125	18.7668	0.554207
P08238	HS90B_HUMAN	HSP90AB1	Heat shock protein HSP 90-beta	409391	443792	HUMAN	18.6431	18.7595	0.116404
P20290	BTF3_HUMAN	BTF3	Transcription factor BTF3	480317	441953	HUMAN	18.8736	18.7535	-0.120094
Q13409	DC1I2_HUMAN	DYNC1I2	Cytoplasmic dynein 1 intermediate chain 2	429681	441043	HUMAN	18.7129	18.7506	0.0376533
O95347	SMC2_HUMAN	SMC2	Structural maintenance of chromosomes protein 2	358431	440531	HUMAN	18.4513	18.7489	0.297548
Q13838	DX39B_HUMAN	DDX39B	Spliceosome RNA helicase DDX39B	307155	436175	HUMAN	18.2286	18.7345	0.50594
P68371	TBB4B_HUMAN	TUBB4B	Tubulin beta-4B chain	848802	436163	HUMAN	19.6951	18.7345	-0.960561
O95714	HERC2_HUMAN	HERC2	E3 ubiquitin-protein ligase HERC2	463973	433923	HUMAN	18.8237	18.7271	-0.0966018
O43747	AP1G1_HUMAN	AP1G1	AP-1 complex subunit gamma-1	215962	433737	HUMAN	17.7204	18.7265	1.00604
P35241	RADI_HUMAN	RDX	Radixin	193622	433184	HUMAN	17.5629	18.7246	1.16174
P30040	ERP29_HUMAN	ERP29	Endoplasmic reticulum resident protein 29	75287	432226	HUMAN	16.2001	18.7214	2.52131
Q9H267	VP33B_HUMAN	VPS33B	Vacuolar protein sorting-associated protein 33B	440617	431165	HUMAN	18.7492	18.7179	-0.0312851
Q13263	TIF1B_HUMAN	TRIM28	Transcription intermediary factor 1-beta	319970	427825	HUMAN	18.2876	18.7067	0.419084
O95816	BAG2_HUMAN	BAG2	BAG family molecular chaperone regulator 2	324090	427396	HUMAN	18.306	18.7052	0.399179
Q7L2H7	EIF3M_HUMAN	EIF3M	Eukaryotic translation initiation factor 3 subunit M	209354	426967	HUMAN	17.6756	18.7038	1.02818
Q8WUX1	S38A5_HUMAN	SLC38A5	Sodium-coupled neutral amino acid transporter 5	74134.3	426265	HUMAN	16.1779	18.7014	2.52354
P13797	PLST_HUMAN	PLS3	Plastin-3	96396	425976	HUMAN	16.5567	18.7004	2.14373
P00533	EGFR_HUMAN	EGFR	Epidermal growth factor receptor	155595	425899	HUMAN	17.2474	18.7002	1.45272
P84095	RHOG_HUMAN	RHOG	Rho-related GTP-binding protein RhoG	161180	425859	HUMAN	17.2983	18.7	1.4017
P15531	NDKA_HUMAN	NME1	Nucleoside diphosphate kinase A	242354	425580	HUMAN	17.8868	18.6991	0.812314
Q9NTJ3	SMC4_HUMAN	SMC4	Structural maintenance of chromosomes protein 4	371141	424797	HUMAN	18.5016	18.6964	0.194806
P61981	1433G_HUMAN	YWHAG	14-3-3 protein gamma	244661	423154	HUMAN	17.9004	18.6908	0.790399
P20339	RAB5A_HUMAN	RAB5A	Ras-related protein Rab-5A	95553.3	422560	HUMAN	16.544	18.6888	2.14478
O95782	AP2A1_HUMAN	AP2A1	AP-2 complex subunit alpha-1	170279	419497	HUMAN	17.3775	18.6783	1.30076
Q9Y2B0	CNPY2_HUMAN	CNPY2	Protein canopy homolog 2	37913.1	418321	HUMAN	15.2104	18.6743	3.46384
O15371	EIF3D_HUMAN	EIF3D	Eukaryotic translation initiation factor 3 subunit D	278029	417129	HUMAN	18.0849	18.6701	0.585258
P14209	CD99_HUMAN	CD99	CD99 antigen	140971	416628	HUMAN	17.105	18.6684	1.56336
O60701	UGDH_HUMAN	UGDH	UDP-glucose 6-dehydrogenase	302290	415670	HUMAN	18.2056	18.6651	0.459505
Q07955	SRSF1_HUMAN	SRSF1	Serine/arginine-rich splicing factor 1	98705.8	413137	HUMAN	16.5908	18.6563	2.06541
Q14697	GANAB_HUMAN	GANAB	Neutral alpha-glucosidase AB	49727.3	412957	HUMAN	15.6018	18.6556	3.05388
P33992	MCM5_HUMAN	MCM5	DNA replication licensing factor MCM5	498022	406108	HUMAN	18.9258	18.6315	-0.294346
P37802	TAGL2_HUMAN	TAGLN2	Transgelin-2	98165.2	405489	HUMAN	16.5829	18.6293	2.04638
P39656	OST48_HUMAN	DDOST	Dolichyl-diphosphooligosaccharide--protein glycosyltransferase 48 kDa subunit	52290.6	405386	HUMAN	15.6743	18.6289	2.95467
Q92841	DDX17_HUMAN	DDX17	Probable ATP-dependent RNA helicase DDX17	155305	404257	HUMAN	17.2447	18.6249	1.38017
Q71UM5	RS27L_HUMAN	RPS27L	Ribosomal protein eS27-like	647645	402299	HUMAN	19.3048	18.6179	-0.686935
P53985	MOT1_HUMAN	SLC16A1	Monocarboxylate transporter 1	144773	400956	HUMAN	17.1434	18.6131	1.46965
P30408	T4S1_HUMAN	TM4SF1	Transmembrane 4 L6 family member 1	114206	400489	HUMAN	16.8013	18.6114	1.81012
P13667	PDIA4_HUMAN	PDIA4	Protein disulfide-isomerase A4	47702.8	400394	HUMAN	15.5418	18.6111	3.06927
P61224	RAP1B_HUMAN	RAP1B	Ras-related protein Rap-1b	45723.2	400104	HUMAN	15.4806	18.61	3.12938
P08648	ITA5_HUMAN	ITGA5	Integrin alpha-5	157672	400064	HUMAN	17.2666	18.6099	1.3433
O15260	SURF4_HUMAN	SURF4	Surfeit locus protein 4	46879.5	399602	HUMAN	15.5167	18.6082	3.09153
P28340	DPOD1_HUMAN	POLD1	DNA polymerase delta catalytic subunit	800551	399484	HUMAN	19.6106	18.6078	-1.00286
O43681	GET3_HUMAN	GET3	ATPase GET3	494353	396628	HUMAN	18.9152	18.5974	-0.317755
P51659	DHB4_HUMAN	HSD17B4	Peroxisomal multifunctional enzyme type 2	63868.8	395314	HUMAN	15.9628	18.5926	2.62982
P05783	K1C18_HUMAN	KRT18	Keratin, type I cytoskeletal 18	254078	394663	HUMAN	17.9549	18.5903	0.63535
P47813	IF1AX_HUMAN	EIF1AX	Eukaryotic translation initiation factor 1A, X-chromosomal	289503	394090	HUMAN	18.1432	18.5882	0.444947
P49257	LMAN1_HUMAN	LMAN1	Protein ERGIC-53	46550.3	393536	HUMAN	15.5065	18.5861	3.07963
Q13740	CD166_HUMAN	ALCAM	CD166 antigen	130106	391934	HUMAN	16.9893	18.5803	1.59092
P54709	AT1B3_HUMAN	ATP1B3	Sodium/potassium-transporting ATPase subunit beta-3	74811	391020	HUMAN	16.191	18.5769	2.38592
Q14258	TRI25_HUMAN	TRIM25	E3 ubiquitin/ISG15 ligase TRIM25	516624	390266	HUMAN	18.9788	18.5741	-0.404657
Q9BY44	EIF2A_HUMAN	EIF2A	Eukaryotic translation initiation factor 2A	354002	389564	HUMAN	18.4334	18.5715	0.138103
Q96AC1	FERM2_HUMAN	FERMT2	Fermitin family homolog 2	155613	388768	HUMAN	17.2476	18.5685	1.32095
P0C0S8;P20671;Q96KK5;Q99878;Q9BTM1	H2A1D_HUMAN;H2A1H_HUMAN;H2A1J_HUMAN;H2A1_HUMAN;H2AJ_HUMAN	H2AC12;H2AC14;H2AC17;H2AC7;H2AJ	Histone H2A type 1	838419	386215	HUMAN	19.6773	18.559	-1.11827
O75369	FLNB_HUMAN	FLNB	Filamin-B	152008	384454	HUMAN	17.2138	18.5525	1.33866
Q01813	PFKAP_HUMAN	PFKP	ATP-dependent 6-phosphofructokinase, platelet type	810331	382376	HUMAN	19.6282	18.5446	-1.08352
Q15436	SC23A_HUMAN	SEC23A	Protein transport protein Sec23A	86260.7	382264	HUMAN	16.3964	18.5442	2.14779
Q5VTR2	BRE1A_HUMAN	RNF20	E3 ubiquitin-protein ligase BRE1A	294244	381731	HUMAN	18.1667	18.5422	0.375543
P31943	HNRH1_HUMAN	HNRNPH1	Heterogeneous nuclear ribonucleoprotein H	356483	381668	HUMAN	18.4435	18.542	0.098485
P62834	RAP1A_HUMAN	RAP1A	Ras-related protein Rap-1A	166344	381397	HUMAN	17.3438	18.5409	1.19712
Q15233	NONO_HUMAN	NONO	Non-POU domain-containing octamer-binding protein	139901	380618	HUMAN	17.094	18.538	1.44394
P55268	LAMB2_HUMAN	LAMB2	Laminin subunit beta-2	344337	379986	HUMAN	18.3935	18.5356	0.142125
P14868	SYDC_HUMAN	DARS1	Aspartate--tRNA ligase, cytoplasmic	127296	378431	HUMAN	16.9578	18.5297	1.57184
O15511	ARPC5_HUMAN	ARPC5	Actin-related protein 2/3 complex subunit 5	117981	377348	HUMAN	16.8482	18.5255	1.67734
P10599	THIO_HUMAN	TXN	Thioredoxin	191106	376325	HUMAN	17.544	18.5216	0.977606
P02788	TRFL_HUMAN	LTF	Lactotransferrin	149982	376252	HUMAN	17.1944	18.5213	1.32691
Q96ET8;Q9NYZ1	TV23B_HUMAN;TV23C_HUMAN	TVP23B;TVP23C	Golgi apparatus membrane protein TVP23 homolog C		375719	HUMAN	NA	18.5193	only in L2 chlamydia
P35579	MYH9_HUMAN	MYH9	Myosin-9	248859	374371	HUMAN	17.925	18.5141	0.58914
P20645	MPRD_HUMAN	M6PR	Cation-dependent mannose-6-phosphate receptor	106551	373259	HUMAN	16.7012	18.5098	1.80863
P30419	NMT1_HUMAN	NMT1	Glycylpeptide N-tetradecanoyltransferase 1	219002	373228	HUMAN	17.7406	18.5097	0.769113
Q9NZM1	MYOF_HUMAN	MYOF	Myoferlin	90462.9	370830	HUMAN	16.465	18.5004	2.03536
P31949	S10AB_HUMAN	S100A11	Protein S100-A11	127238	370710	HUMAN	16.9572	18.4999	1.54276
Q7L576	CYFP1_HUMAN	CYFIP1	Cytoplasmic FMR1-interacting protein 1	244994	370104	HUMAN	17.9024	18.4976	0.595184
P04844	RPN2_HUMAN	RPN2	Dolichyl-diphosphooligosaccharide--protein glycosyltransferase subunit 2	47251.6	369783	HUMAN	15.5281	18.4963	2.96824
P62745	RHOB_HUMAN	RHOB	Rho-related GTP-binding protein RhoB	102759	367344	HUMAN	16.6489	18.4868	1.83787
Q969X5	ERGI1_HUMAN	ERGIC1	Endoplasmic reticulum-Golgi intermediate compartment protein 1	62037.2	366857	HUMAN	15.9208	18.4849	2.56401
Q96EK6	GNA1_HUMAN	GNPNAT1	Glucosamine 6-phosphate N-acetyltransferase	276991	366666	HUMAN	18.0795	18.4841	0.404627
P14384	CBPM_HUMAN	CPM	Carboxypeptidase M	146860	366415	HUMAN	17.1641	18.4831	1.31904
Q8IZL8	PELP1_HUMAN	PELP1	Proline-, glutamic acid- and leucine-rich protein 1	129447	365732	HUMAN	16.982	18.4804	1.49843
P60900	PSA6_HUMAN	PSMA6	Proteasome subunit alpha type-6	209800	365647	HUMAN	17.6787	18.4801	0.801437
P31689	DNJA1_HUMAN	DNAJA1	DnaJ homolog subfamily A member 1	323750	363105	HUMAN	18.3045	18.47	0.165507
O60884	DNJA2_HUMAN	DNAJA2	DnaJ homolog subfamily A member 2	309634	362210	HUMAN	18.2402	18.4665	0.226262
Q9Y376	CAB39_HUMAN	CAB39	Calcium-binding protein 39	245270	361811	HUMAN	17.904	18.4649	0.560865
P14923	PLAK_HUMAN	JUP	Junction plakoglobin	139680	361785	HUMAN	17.0918	18.4648	1.37301
P28066	PSA5_HUMAN	PSMA5	Proteasome subunit alpha type-5	244889	360282	HUMAN	17.9018	18.4588	0.556999
Q99873	ANM1_HUMAN	PRMT1	Protein arginine N-methyltransferase 1	130607	360245	HUMAN	16.9949	18.4586	1.46375
P41252	SYIC_HUMAN	IARS1	Isoleucine--tRNA ligase, cytoplasmic	137443	358311	HUMAN	17.0685	18.4509	1.38238
P62316	SMD2_HUMAN	SNRPD2	Small nuclear ribonucleoprotein Sm D2	127826	358001	HUMAN	16.9638	18.4496	1.48578
Q15021	CND1_HUMAN	NCAPD2	Condensin complex subunit 1	280728	357086	HUMAN	18.0988	18.4459	0.347099
O75976	CBPD_HUMAN	CPD	Carboxypeptidase D	179631	356691	HUMAN	17.4547	18.4443	0.989638
P35637	FUS_HUMAN	FUS	RNA-binding protein FUS	132288	355446	HUMAN	17.0133	18.4393	1.42595
Q9Y285	SYFA_HUMAN	FARSA	Phenylalanine--tRNA ligase alpha subunit	179392	355394	HUMAN	17.4528	18.4391	0.986304
Q13155	AIMP2_HUMAN	AIMP2	Aminoacyl tRNA synthase complex-interacting multifunctional protein 2	146431	355008	HUMAN	17.1599	18.4375	1.27763
P63096	GNAI1_HUMAN	GNAI1	Guanine nucleotide-binding protein G(i) subunit alpha-1	200931	353999	HUMAN	17.6163	18.4334	0.817045
Q9UBQ5	EIF3K_HUMAN	EIF3K	Eukaryotic translation initiation factor 3 subunit K	282359	351453	HUMAN	18.1072	18.423	0.315801
Q9Y2A7	NCKP1_HUMAN	NCKAP1	Nck-associated protein 1	197086	350074	HUMAN	17.5885	18.4173	0.828835
P61221	ABCE1_HUMAN	ABCE1	ATP-binding cassette sub-family E member 1	289700	349587	HUMAN	18.1442	18.4153	0.271092
O75153	CLU_HUMAN	CLUH	Clustered mitochondria protein homolog	314882	348857	HUMAN	18.2645	18.4123	0.147824
O14950;P19105	ML12A_HUMAN;ML12B_HUMAN	MYL12A;MYL12B	Myosin regulatory light chain 12B	155755	348815	HUMAN	17.2489	18.4121	1.16318
P50995	ANX11_HUMAN	ANXA11	Annexin A11	205394	346693	HUMAN	17.648	18.4033	0.755265
Q01970	PLCB3_HUMAN	PLCB3	1-phosphatidylinositol 4,5-bisphosphate phosphodiesterase beta-3	258973	344866	HUMAN	17.9824	18.3957	0.413234
P18085	ARF4_HUMAN	ARF4	ADP-ribosylation factor 4	118023	344840	HUMAN	16.8487	18.3956	1.54686
Q9Y5A9	YTHD2_HUMAN	YTHDF2	YTH domain-containing family protein 2	193230	342229	HUMAN	17.56	18.3846	0.824643
P63010	AP2B1_HUMAN	AP2B1	AP-2 complex subunit beta	139166	341323	HUMAN	17.0864	18.3808	1.29433
O15143	ARC1B_HUMAN	ARPC1B	Actin-related protein 2/3 complex subunit 1B	174130	340140	HUMAN	17.4098	18.3758	0.965964
Q96SB3	NEB2_HUMAN	PPP1R9B	Neurabin-2	270406	339707	HUMAN	18.0448	18.3739	0.329164
Q9Y3A5	SBDS_HUMAN	SBDS	Ribosome maturation protein SBDS	441701	338958	HUMAN	18.7527	18.3707	-0.381964
P14866	HNRPL_HUMAN	HNRNPL	Heterogeneous nuclear ribonucleoprotein L	135124	338478	HUMAN	17.0439	18.3687	1.32478
P11717	MPRI_HUMAN	IGF2R	Cation-independent mannose-6-phosphate receptor	121393	337493	HUMAN	16.8893	18.3645	1.47517
Q9UMS4	PRP19_HUMAN	PRPF19	Pre-mRNA-processing factor 19	154542	334775	HUMAN	17.2376	18.3528	1.11519
O95881	TXD12_HUMAN	TXNDC12	Thioredoxin domain-containing protein 12	31619.6	333494	HUMAN	14.9485	18.3473	3.39877
O95197	RTN3_HUMAN	RTN3	Reticulon-3	60354.6	332794	HUMAN	15.8812	18.3443	2.46309
Q15907	RB11B_HUMAN	RAB11B	Ras-related protein Rab-11B	68747	332545	HUMAN	16.069	18.3432	2.27418
O15357	SHIP2_HUMAN	INPPL1	Phosphatidylinositol 3,4,5-trisphosphate 5-phosphatase 2	210324	331119	HUMAN	17.6823	18.337	0.654736
O15372	EIF3H_HUMAN	EIF3H	Eukaryotic translation initiation factor 3 subunit H	157092	330888	HUMAN	17.2613	18.336	1.07473
P09429	HMGB1_HUMAN	HMGB1	High mobility group protein B1	274561	330420	HUMAN	18.0668	18.3339	0.267174
Q04695	K1C17_HUMAN	KRT17	Keratin, type I cytoskeletal 17	84983.4	328428	HUMAN	16.3749	18.3252	1.95032
P51116	FXR2_HUMAN	FXR2	RNA-binding protein FXR2	290007	327442	HUMAN	18.1457	18.3209	0.175152
P62826	RAN_HUMAN	RAN	GTP-binding nuclear protein Ran	213865	326267	HUMAN	17.7063	18.3157	0.609353
P50395	GDIB_HUMAN	GDI2	Rab GDP dissociation inhibitor beta	211703	325992	HUMAN	17.6917	18.3145	0.622795
Q02539	H11_HUMAN	H1-1	Histone H1.1	1.82884e+06	325413	HUMAN	20.8025	18.3119	-2.49059
P04004	VTNC_HUMAN	VTN	Vitronectin	91745.1	325386	HUMAN	16.4853	18.3118	1.82645
Q13247	SRSF6_HUMAN	SRSF6	Serine/arginine-rich splicing factor 6	127110	323607	HUMAN	16.9557	18.3039	1.34817
O75822	EIF3J_HUMAN	EIF3J	Eukaryotic translation initiation factor 3 subunit J	199676	323378	HUMAN	17.6073	18.3029	0.695561
Q8NCA5	FA98A_HUMAN	FAM98A	Protein FAM98A	261583	322880	HUMAN	17.9969	18.3006	0.303729
O14828	SCAM3_HUMAN	SCAMP3	Secretory carrier-associated membrane protein 3	243625	322323	HUMAN	17.8943	18.2981	0.403845
Q96AX1	VP33A_HUMAN	VPS33A	Vacuolar protein sorting-associated protein 33A	257916	320734	HUMAN	17.9765	18.291	0.314476
O75436	VP26A_HUMAN	VPS26A	Vacuolar protein sorting-associated protein 26A	151433	318940	HUMAN	17.2083	18.2829	1.07461
Q9Y5X3	SNX5_HUMAN	SNX5	Sorting nexin-5	103907	318777	HUMAN	16.6649	18.2822	1.61725
P14314	GLU2B_HUMAN	PRKCSH	Glucosidase 2 subunit beta	25689.3	317988	HUMAN	14.6489	18.2786	3.62973
Q7Z4H7	HAUS6_HUMAN	HAUS6	HAUS augmin-like complex subunit 6	659947	316643	HUMAN	19.332	18.2725	-1.05949
P21291	CSRP1_HUMAN	CSRP1	Cysteine and glycine-rich protein 1	70202.4	316557	HUMAN	16.0992	18.2721	2.17287
Q9Y282	ERGI3_HUMAN	ERGIC3	Endoplasmic reticulum-Golgi intermediate compartment protein 3	57063.1	312103	HUMAN	15.8003	18.2517	2.45139
P35606	COPB2_HUMAN	COPB2	Coatomer subunit beta'	118846	311788	HUMAN	16.8587	18.2502	1.39147
O75695	XRP2_HUMAN	RP2	Protein XRP2	140908	310430	HUMAN	17.1044	18.2439	1.13951
P04264	K2C1_HUMAN	KRT1	Keratin, type II cytoskeletal 1	645048	309150	HUMAN	19.299	18.2379	-1.0611
P55854	SUMO3_HUMAN	SUMO3	Small ubiquitin-related modifier 3	594142	308424	HUMAN	19.1804	18.2346	-0.945893
Q5H9R7	PP6R3_HUMAN	PPP6R3	Serine/threonine-protein phosphatase 6 regulatory subunit 3	418100	307978	HUMAN	18.6735	18.2325	-0.441021
P01116	RASK_HUMAN	KRAS	GTPase KRas	135981	307895	HUMAN	17.053	18.2321	1.17903
P0C0L4	CO4A_HUMAN	C4A	Complement C4-A	259228	307647	HUMAN	17.9839	18.2309	0.247054
P51991	ROA3_HUMAN	HNRNPA3	Heterogeneous nuclear ribonucleoprotein A3	151574	307426	HUMAN	17.2097	18.2299	1.02022
P52272	HNRPM_HUMAN	HNRNPM	Heterogeneous nuclear ribonucleoprotein M	203274	306894	HUMAN	17.6331	18.2274	0.594315
Q9BQB6	VKOR1_HUMAN	VKORC1	Vitamin K epoxide reductase complex subunit 1	36317.8	306729	HUMAN	15.1484	18.2266	3.07822
Q9UKD2	MRT4_HUMAN	MRTO4	mRNA turnover protein 4 homolog	154974	306447	HUMAN	17.2417	18.2253	0.983611
Q0VDF9	HSP7E_HUMAN	HSPA14	Heat shock 70 kDa protein 14	412377	306189	HUMAN	18.6536	18.2241	-0.429541
Q9BPX3	CND3_HUMAN	NCAPG	Condensin complex subunit 3	254611	305696	HUMAN	17.9579	18.2217	0.263803
Q5VW36	FOCAD_HUMAN	FOCAD	Focadhesin	173887	305401	HUMAN	17.4078	18.2203	0.812555
Q9UNH7	SNX6_HUMAN	SNX6	Sorting nexin-6	138226	305281	HUMAN	17.0767	18.2198	1.14311
O14818	PSA7_HUMAN	PSMA7	Proteasome subunit alpha type-7	199100	305116	HUMAN	17.6031	18.219	0.615865
O60841	IF2P_HUMAN	EIF5B	Eukaryotic translation initiation factor 5B	663917	304940	HUMAN	19.3406	18.2182	-1.12248
P56192	SYMC_HUMAN	MARS1	Methionine--tRNA ligase, cytoplasmic	141612	304521	HUMAN	17.1116	18.2162	1.1046
Q9C0D5	TANC1_HUMAN	TANC1	Protein TANC1	551804	303440	HUMAN	19.0738	18.2111	-0.862745
P50454	SERPH_HUMAN	SERPINH1	Serpin H1	125326	302969	HUMAN	16.9353	18.2088	1.27348
Q9H0U9	TSYL1_HUMAN	TSPYL1	Testis-specific Y-encoded-like protein 1	200817	302915	HUMAN	17.6155	18.2086	0.593032
P55072	TERA_HUMAN	VCP	Transitional endoplasmic reticulum ATPase	127769	301840	HUMAN	16.9632	18.2034	1.24025
Q07065	CKAP4_HUMAN	CKAP4	Cytoskeleton-associated protein 4	28361.2	300670	HUMAN	14.7916	18.1978	3.40619
O15173	PGRC2_HUMAN	PGRMC2	Membrane-associated progesterone receptor component 2	75323.4	299766	HUMAN	16.2008	18.1935	1.99267
P51148	RAB5C_HUMAN	RAB5C	Ras-related protein Rab-5C	117612	299762	HUMAN	16.8437	18.1935	1.34978
Q9Y696	CLIC4_HUMAN	CLIC4	Chloride intracellular channel protein 4	65073	298547	HUMAN	15.9898	18.1876	2.19783
Q9BYX2	TBD2A_HUMAN	TBC1D2	TBC1 domain family member 2A	325418	298536	HUMAN	18.3119	18.1875	-0.124389
O00116	ADAS_HUMAN	AGPS	Alkyldihydroxyacetonephosphate synthase, peroxisomal	43012.7	298449	HUMAN	15.3925	18.1871	2.79465
Q9P253	VPS18_HUMAN	VPS18	Vacuolar protein sorting-associated protein 18 homolog	183594	298182	HUMAN	17.4862	18.1858	0.699674
Q9Y3F4	STRAP_HUMAN	STRAP	Serine-threonine kinase receptor-associated protein	196185	298002	HUMAN	17.5819	18.185	0.603107
Q9BXS5	AP1M1_HUMAN	AP1M1	AP-1 complex subunit mu-1	128711	297791	HUMAN	16.9738	18.1839	1.21016
P08962	CD63_HUMAN	CD63	CD63 antigen	26505.8	297556	HUMAN	14.694	18.1828	3.48878
Q92974	ARHG2_HUMAN	ARHGEF2	Rho guanine nucleotide exchange factor 2	454280	297067	HUMAN	18.7932	18.1804	-0.612793
P23634	AT2B4_HUMAN	ATP2B4	Plasma membrane calcium-transporting ATPase 4	114474	296718	HUMAN	16.8047	18.1787	1.37407
O95674	CDS2_HUMAN	CDS2	Phosphatidate cytidylyltransferase 2		295445	HUMAN	NA	18.1725	only in L2 chlamydia
Q92900	RENT1_HUMAN	UPF1	Regulator of nonsense transcripts 1	240024	295269	HUMAN	17.8728	18.1717	0.298851
Q7Z3J2	VP35L_HUMAN	VPS35L	VPS35 endosomal protein-sorting factor-like	160347	295042	HUMAN	17.2908	18.1706	0.879723
Q9UDY2	ZO2_HUMAN	TJP2	Tight junction protein ZO-2	363573	293988	HUMAN	18.4719	18.1654	-0.306488
Q15717	ELAV1_HUMAN	ELAVL1	ELAV-like protein 1	206790	293861	HUMAN	17.6578	18.1648	0.506967
Q14498	RBM39_HUMAN	RBM39	RNA-binding protein 39	203043	293428	HUMAN	17.6314	18.1626	0.531221
Q9UKN8	TF3C4_HUMAN	GTF3C4	General transcription factor 3C polypeptide 4	300360	292014	HUMAN	18.1963	18.1557	-0.0406552
O75915	PRAF3_HUMAN	ARL6IP5	PRA1 family protein 3	21088.4	291963	HUMAN	14.3642	18.1554	3.79126
Q9UDY4	DNJB4_HUMAN	DNAJB4	DnaJ homolog subfamily B member 4	295644	291893	HUMAN	18.1735	18.1551	-0.0184214
O75083	WDR1_HUMAN	WDR1	WD repeat-containing protein 1	191989	290949	HUMAN	17.5507	18.1504	0.599743
P27348	1433T_HUMAN	YWHAQ	14-3-3 protein theta	185452	289418	HUMAN	17.5007	18.1428	0.642109
Q15363	TMED2_HUMAN	TMED2	Transmembrane emp24 domain-containing protein 2	25575.1	289333	HUMAN	14.6425	18.1424	3.49992
O95573	ACSL3_HUMAN	ACSL3	Fatty acid CoA ligase Acsl3	50918	288588	HUMAN	15.6359	18.1387	2.50276
P26368	U2AF2_HUMAN	U2AF2	Splicing factor U2AF 65 kDa subunit	170777	287930	HUMAN	17.3818	18.1354	0.753604
P26885	FKBP2_HUMAN	FKBP2	Peptidyl-prolyl cis-trans isomerase FKBP2	53033.7	287602	HUMAN	15.6946	18.1337	2.43909
Q9UBQ0	VPS29_HUMAN	VPS29	Vacuolar protein sorting-associated protein 29	141674	287502	HUMAN	17.1122	18.1332	1.021
Q9Y4L1	HYOU1_HUMAN	HYOU1	Hypoxia up-regulated protein 1	42266.3	287190	HUMAN	15.3672	18.1316	2.76443
P08237	PFKAM_HUMAN	PFKM	ATP-dependent 6-phosphofructokinase, muscle type	307711	287090	HUMAN	18.2312	18.1311	-0.100073
P61163	ACTZ_HUMAN	ACTR1A	Alpha-centractin	519070	286858	HUMAN	18.9856	18.13	-0.855592
Q96S97	MYADM_HUMAN	MYADM	Myeloid-associated differentiation marker	56646.8	286635	HUMAN	15.7897	18.1289	2.33915
Q96SI9	STRBP_HUMAN	STRBP	Spermatid perinuclear RNA-binding protein	202580	285704	HUMAN	17.6281	18.1242	0.496029
P43034	LIS1_HUMAN	PAFAH1B1	Platelet-activating factor acetylhydrolase IB subunit beta	224243	284779	HUMAN	17.7747	18.1195	0.34478
P16615	AT2A2_HUMAN	ATP2A2	Sarcoplasmic/endoplasmic reticulum calcium ATPase 2	50095.8	284129	HUMAN	15.6124	18.1162	2.50378
P51571	SSRD_HUMAN	SSR4	Translocon-associated protein subunit delta	22664	284027	HUMAN	14.4681	18.1157	3.64755
P29966	MARCS_HUMAN	MARCKS	Myristoylated alanine-rich C-kinase substrate	80780	284001	HUMAN	16.3017	18.1155	1.81383
Q16658	FSCN1_HUMAN	FSCN1	Fascin	210574	283855	HUMAN	17.684	18.1148	0.430827
Q7Z6Z7	HUWE1_HUMAN	HUWE1	E3 ubiquitin-protein ligase HUWE1	393127	283707	HUMAN	18.5846	18.114	-0.470594
Q07666	KHDR1_HUMAN	KHDRBS1	KH domain-containing, RNA-binding, signal transduction-associated protein 1	215240	283227	HUMAN	17.7156	18.1116	0.396013
P53992	SC24C_HUMAN	SEC24C	Protein transport protein Sec24C	92731.8	282913	HUMAN	16.5008	18.11	1.60922
P02749	APOH_HUMAN	APOH	Beta-2-glycoprotein 1	39190.7	282835	HUMAN	15.2582	18.1096	2.85138
P20618	PSB1_HUMAN	PSMB1	Proteasome subunit beta type-1	120698	281981	HUMAN	16.881	18.1052	1.2242
Q9UKS6	PACN3_HUMAN	PACSIN3	Protein kinase C and casein kinase substrate in neurons protein 3	161180	281842	HUMAN	17.2983	18.1045	0.806214
P26640	SYVC_HUMAN	VARS1	Valine--tRNA ligase	197792	280968	HUMAN	17.5936	18.1	0.506422
Q12907	LMAN2_HUMAN	LMAN2	Vesicular integral-membrane protein VIP36	48582.2	279512	HUMAN	15.5681	18.0926	2.52441
P80303	NUCB2_HUMAN	NUCB2	Nucleobindin-2	38469	279253	HUMAN	15.2314	18.0912	2.8598
Q12965	MYO1E_HUMAN	MYO1E	Unconventional myosin-Ie	308862	278449	HUMAN	18.2366	18.0871	-0.149549
O00622	CCN1_HUMAN	CCN1	CCN family member 1	55522.9	278334	HUMAN	15.7608	18.0865	2.32566
Q8NFJ5	RAI3_HUMAN	GPRC5A	Retinoic acid-induced protein 3	31726.8	277741	HUMAN	14.9534	18.0834	3.12997
O00159	MYO1C_HUMAN	MYO1C	Unconventional myosin-Ic	162272	274597	HUMAN	17.3081	18.067	0.758902
Q16563	SYPL1_HUMAN	SYPL1	Synaptophysin-like protein 1	121602	274052	HUMAN	16.8918	18.0641	1.17228
Q8NE71	ABCF1_HUMAN	ABCF1	ATP-binding cassette sub-family F member 1	773419	273745	HUMAN	19.5609	18.0625	-1.49842
Q9UIW2	PLXA1_HUMAN	PLXNA1	Plexin-A1	108985	273682	HUMAN	16.7338	18.0621	1.32837
P05141	ADT2_HUMAN	SLC25A5	ADP/ATP translocase 2	66126.4	272073	HUMAN	16.0129	18.0536	2.0407
P60174	TPIS_HUMAN	TPI1	Triosephosphate isomerase	159276	271633	HUMAN	17.2812	18.0513	0.77013
Q16629	SRSF7_HUMAN	SRSF7	Serine/arginine-rich splicing factor 7	66276	271571	HUMAN	16.0162	18.051	2.03477
Q12894	IFRD2_HUMAN	IFRD2	Interferon-related developmental regulator 2	402232	271118	HUMAN	18.6177	18.0486	-0.569107
Q92688	AN32B_HUMAN	ANP32B	Acidic leucine-rich nuclear phosphoprotein 32 family member B	126120	270085	HUMAN	16.9444	18.0431	1.09862
P49755	TMEDA_HUMAN	TMED10	Transmembrane emp24 domain-containing protein 10	35370.3	269910	HUMAN	15.1103	18.0421	2.93187
P30566	PUR8_HUMAN	ADSL	Adenylosuccinate lyase	227102	269884	HUMAN	17.793	18.042	0.248999
Q6P2Q9	PRP8_HUMAN	PRPF8	Pre-mRNA-processing-splicing factor 8	109306	269764	HUMAN	16.738	18.0413	1.30333
O75352	MPU1_HUMAN	MPDU1	Mannose-P-dolichol utilization defect 1 protein	43751.2	269142	HUMAN	15.417	18.038	2.62097
Q641Q2	WAC2A_HUMAN	WASHC2A	WASH complex subunit 2A	181388	269049	HUMAN	17.4687	18.0375	0.56879
Q6DD88	ATLA3_HUMAN	ATL3	Atlastin-3	36424.8	268381	HUMAN	15.1526	18.0339	2.88129
O75396	SC22B_HUMAN	SEC22B	Vesicle-trafficking protein SEC22b	83474.2	267896	HUMAN	16.349	18.0313	1.68227
P50148	GNAQ_HUMAN	GNAQ	Guanine nucleotide-binding protein G(q) subunit alpha	99360.4	267596	HUMAN	16.6004	18.0297	1.42931
Q02790	FKBP4_HUMAN	FKBP4	Peptidyl-prolyl cis-trans isomerase FKBP4	141221	266826	HUMAN	17.1076	18.0255	0.917945
P12277	KCRB_HUMAN	CKB	Creatine kinase B-type	140412	265928	HUMAN	17.0993	18.0207	0.921369
Q14CX7	NAA25_HUMAN	NAA25	N-alpha-acetyltransferase 25, NatB auxiliary subunit	163644	263896	HUMAN	17.3202	18.0096	0.689409
P25685	DNJB1_HUMAN	DNAJB1	DnaJ homolog subfamily B member 1	286457	263485	HUMAN	18.128	18.0074	-0.120598
O00425	IF2B3_HUMAN	IGF2BP3	Insulin-like growth factor 2 mRNA-binding protein 3	418253	263252	HUMAN	18.674	18.0061	-0.667931
Q96CT7	CC124_HUMAN	CCDC124	Coiled-coil domain-containing protein 124	431762	263023	HUMAN	18.7199	18.0048	-0.715047
P00966	ASSY_HUMAN	ASS1	Argininosuccinate synthase	1.00246e+06	262870	HUMAN	19.9351	18.004	-1.93112
Q09161	NCBP1_HUMAN	NCBP1	Nuclear cap-binding protein subunit 1	155878	262691	HUMAN	17.2501	18.003	0.752949
O75533	SF3B1_HUMAN	SF3B1	Splicing factor 3B subunit 1	201467	261943	HUMAN	17.6202	17.9989	0.378709
P52209	6PGD_HUMAN	PGD	6-phosphogluconate dehydrogenase, decarboxylating	125134	261548	HUMAN	16.9331	17.9967	1.0636
Q16775	GLO2_HUMAN	HAGH	Hydroxyacylglutathione hydrolase, mitochondrial	282878	261186	HUMAN	18.1098	17.9947	-0.115102
Q9Y5X1	SNX9_HUMAN	SNX9	Sorting nexin-9	107702	260271	HUMAN	16.7167	17.9897	1.27297
P61421	VA0D1_HUMAN	ATP6V0D1	V-type proton ATPase subunit d 1	88304.4	260194	HUMAN	16.4302	17.9892	1.55903
P61326;Q96A72	MGN2_HUMAN;MGN_HUMAN	MAGOH;MAGOHB	Protein mago nashi homolog	104280	259684	HUMAN	16.6701	17.9864	1.31629
Q92747	ARC1A_HUMAN	ARPC1A	Actin-related protein 2/3 complex subunit 1A	150707	258533	HUMAN	17.2014	17.98	0.778602
Q13347	EIF3I_HUMAN	EIF3I	Eukaryotic translation initiation factor 3 subunit I	183011	258054	HUMAN	17.4816	17.9773	0.495743
P49643	PRI2_HUMAN	PRIM2	DNA primase large subunit	390033	257787	HUMAN	18.5732	17.9758	-0.597417
P52907	CAZA1_HUMAN	CAPZA1	F-actin-capping protein subunit alpha-1	536739	257657	HUMAN	19.0339	17.9751	-1.05877
Q6PKG0	LARP1_HUMAN	LARP1	La-related protein 1	540010	257160	HUMAN	19.0426	17.9723	-1.07032
P13693	TCTP_HUMAN	TPT1	Translationally-controlled tumor protein	112751	255951	HUMAN	16.7828	17.9655	1.18273
P61978	HNRPK_HUMAN	HNRNPK	Heterogeneous nuclear ribonucleoprotein K	863805	255424	HUMAN	19.7203	17.9625	-1.75781
P50570	DYN2_HUMAN	DNM2	Dynamin-2	179680	255266	HUMAN	17.4551	17.9616	0.506572
Q52LJ0	FA98B_HUMAN	FAM98B	Protein FAM98B	111116	254982	HUMAN	16.7617	17.96	1.19833
P43490	NAMPT_HUMAN	NAMPT	Nicotinamide phosphoribosyltransferase	349199	254867	HUMAN	18.4137	17.9594	-0.454305
Q14558	KPRA_HUMAN	PRPSAP1	Phosphoribosyl pyrophosphate synthase-associated protein 1	316463	254102	HUMAN	18.2717	17.955	-0.316629
Q96FQ6	S10AG_HUMAN	S100A16	Protein S100-A16	229148	254041	HUMAN	17.8059	17.9547	0.148782
Q92890	UFD1_HUMAN	UFD1	Ubiquitin recognition factor in ER-associated degradation protein 1	270830	253610	HUMAN	18.047	17.9523	-0.0947759
P02794	FRIH_HUMAN	FTH1	Ferritin heavy chain	120072	253112	HUMAN	16.8735	17.9494	1.07588
P49770	EI2BB_HUMAN	EIF2B2	Translation initiation factor eIF2B subunit beta	464665	252879	HUMAN	18.8258	17.9481	-0.877744
P49720	PSB3_HUMAN	PSMB3	Proteasome subunit beta type-3	157048	251855	HUMAN	17.2608	17.9422	0.681388
Q9C0C2	TB182_HUMAN	TNKS1BP1	182 kDa tankyrase-1-binding protein	201346	251635	HUMAN	17.6193	17.941	0.321656
Q9NVA2	SEP11_HUMAN	SEPTIN11	Septin-11	101530	251226	HUMAN	16.6315	17.9386	1.30708
Q9Y3B3	TMED7_HUMAN	TMED7	Transmembrane emp24 domain-containing protein 7	32784.4	250878	HUMAN	15.0007	17.9366	2.9359
Q9BS26	ERP44_HUMAN	ERP44	Endoplasmic reticulum resident protein 44	40974.3	249440	HUMAN	15.3224	17.9283	2.6059
P10620	MGST1_HUMAN	MGST1	Microsomal glutathione S-transferase 1	35576.4	249399	HUMAN	15.1186	17.9281	2.80946
P07686	HEXB_HUMAN	HEXB	Beta-hexosaminidase subunit beta	80182.8	249287	HUMAN	16.291	17.9274	1.63644
P02765	FETUA_HUMAN	AHSG	Alpha-2-HS-glycoprotein	245199	249212	HUMAN	17.9036	17.927	0.0234204
Q8WUM4	PDC6I_HUMAN	PDCD6IP	Programmed cell death 6-interacting protein	270518	249027	HUMAN	18.0454	17.9259	-0.119422
P07602	SAP_HUMAN	PSAP	Prosaposin	132792	248797	HUMAN	17.0188	17.9246	0.905801
O43491	E41L2_HUMAN	EPB41L2	Band 4.1-like protein 2	104634	248373	HUMAN	16.675	17.9221	1.24716
P22307	SCP2_HUMAN	SCP2	Sterol carrier protein 2	29344.6	248222	HUMAN	14.8408	17.9213	3.08046
P33176	KINH_HUMAN	KIF5B	Kinesin-1 heavy chain	939398	247930	HUMAN	19.8414	17.9196	-1.9218
P23921	RIR1_HUMAN	RRM1	Ribonucleoside-diphosphate reductase large subunit	308118	247883	HUMAN	18.2331	17.9193	-0.313824
Q9UG63	ABCF2_HUMAN	ABCF2	ATP-binding cassette sub-family F member 2	302420	247845	HUMAN	18.2062	17.9191	-0.287115
Q9NZN4	EHD2_HUMAN	EHD2	EH domain-containing protein 2	93291.8	247697	HUMAN	16.5095	17.9182	1.40875
P61006	RAB8A_HUMAN	RAB8A	Ras-related protein Rab-8A	97771.2	247557	HUMAN	16.5771	17.9174	1.34028
Q5ZPR3	CD276_HUMAN	CD276	CD276 antigen	111097	247232	HUMAN	16.7615	17.9155	1.15405
P10412	H14_HUMAN	H1-4	Histone H1.4	1.5634e+06	246934	HUMAN	20.5763	17.9138	-2.66249
O43143	DHX15_HUMAN	DHX15	ATP-dependent RNA helicase DHX15	387803	246603	HUMAN	18.565	17.9118	-0.653134
P02545	LMNA_HUMAN	LMNA	Prelamin-A/C	147780	246531	HUMAN	17.1731	17.9114	0.738318
Q96AY3	FKB10_HUMAN	FKBP10	Peptidyl-prolyl cis-trans isomerase FKBP10	49390.7	246108	HUMAN	15.592	17.9089	2.31698
P61073	CXCR4_HUMAN	CXCR4	C-X-C chemokine receptor type 4	68720.4	245688	HUMAN	16.0685	17.9065	1.83802
Q92945	FUBP2_HUMAN	KHSRP	Far upstream element-binding protein 2	49904	245617	HUMAN	15.6069	17.9061	2.29918
P54136	SYRC_HUMAN	RARS1	Arginine--tRNA ligase, cytoplasmic	98578.6	245414	HUMAN	16.589	17.9049	1.31587
A5YKK6	CNOT1_HUMAN	CNOT1	CCR4-NOT transcription complex subunit 1	191722	244376	HUMAN	17.5487	17.8987	0.350087
Q687X5	STEA4_HUMAN	STEAP4	Metalloreductase STEAP4	75810.1	244284	HUMAN	16.2101	17.8982	1.6881
P61927	RL37_HUMAN	RPL37	Large ribosomal subunit protein eL37	57273	243532	HUMAN	15.8056	17.8938	2.08818
Q96I24	FUBP3_HUMAN	FUBP3	Far upstream element-binding protein 3	188516	242739	HUMAN	17.5243	17.889	0.364719
P16401	H15_HUMAN	H1-5	Histone H1.5	636277	241612	HUMAN	19.2793	17.8823	-1.39696
Q6RW13	ATRAP_HUMAN	AGTRAP	Type-1 angiotensin II receptor-associated protein	129089	240946	HUMAN	16.978	17.8784	0.900344
P04049	RAF1_HUMAN	RAF1	RAF proto-oncogene serine/threonine-protein kinase	485078	240338	HUMAN	18.8879	17.8747	-1.01315
Q9NP97	DLRB1_HUMAN	DYNLRB1	Dynein light chain roadblock-type 1	349785	240009	HUMAN	18.4161	17.8727	-0.54338
P67870	CSK2B_HUMAN	CSNK2B	Casein kinase II subunit beta	240998	239540	HUMAN	17.8787	17.8699	-0.00875459
Q9GZZ1	NAA50_HUMAN	NAA50	N-alpha-acetyltransferase 50	196322	239398	HUMAN	17.5829	17.8691	0.286189
P15151	PVR_HUMAN	PVR	Poliovirus receptor	55166	239008	HUMAN	15.7515	17.8667	2.11521
Q86WA8	LONP2_HUMAN	LONP2	Lon protease homolog 2, peroxisomal	76681	239003	HUMAN	16.2266	17.8667	1.64009
O60256	KPRB_HUMAN	PRPSAP2	Phosphoribosyl pyrophosphate synthase-associated protein 2	251821	238409	HUMAN	17.942	17.8631	-0.0789599
P49721	PSB2_HUMAN	PSMB2	Proteasome subunit beta type-2	176460	237449	HUMAN	17.429	17.8573	0.428276
Q99584	S10AD_HUMAN	S100A13	Protein S100-A13	190856	236474	HUMAN	17.5421	17.8513	0.309197
P25788	PSA3_HUMAN	PSMA3	Proteasome subunit alpha type-3	130253	236246	HUMAN	16.991	17.8499	0.858973
O43760	SNG2_HUMAN	SYNGR2	Synaptogyrin-2	108113	235657	HUMAN	16.7222	17.8463	1.12415
P15559	NQO1_HUMAN	NQO1	NAD(P)H dehydrogenase [quinone] 1	154929	235506	HUMAN	17.2412	17.8454	0.604157
P25786	PSA1_HUMAN	PSMA1	Proteasome subunit alpha type-1	123937	235484	HUMAN	16.9192	17.8453	0.926022
Q9BXJ9	NAA15_HUMAN	NAA15	N-alpha-acetyltransferase 15, NatA auxiliary subunit	121863	235314	HUMAN	16.8949	17.8442	0.949327
P62995	TRA2B_HUMAN	TRA2B	Transformer-2 protein homolog beta	73058.8	235097	HUMAN	16.1568	17.8429	1.68613
P53680	AP2S1_HUMAN	AP2S1	AP-2 complex subunit sigma	93588.7	235035	HUMAN	16.514	17.8425	1.32847
O14579	COPE_HUMAN	COPE	Coatomer subunit epsilon	120365	235035	HUMAN	16.8771	17.8425	0.96546
P07948	LYN_HUMAN	LYN	Tyrosine-protein kinase Lyn	230532	234722	HUMAN	17.8146	17.8406	0.025986
P28288	ABCD3_HUMAN	ABCD3	ATP-binding cassette sub-family D member 3	40401.2	234705	HUMAN	15.3021	17.8405	2.53838
P49902	5NTC_HUMAN	NT5C2	Cytosolic purine 5'-nucleotidase	107129	234623	HUMAN	16.709	17.84	1.131
O43813	LANC1_HUMAN	LANCL1	Glutathione S-transferase LANCL1	208797	234533	HUMAN	17.6717	17.8394	0.16769
Q9NZB2	F120A_HUMAN	FAM120A	Constitutive coactivator of PPAR-gamma-like protein 1	224616	234169	HUMAN	17.7771	17.8372	0.0600894
P61019	RAB2A_HUMAN	RAB2A	Ras-related protein Rab-2A	54333.1	233969	HUMAN	15.7295	17.836	2.10641
Q12797	ASPH_HUMAN	ASPH	Aspartyl/asparaginyl beta-hydroxylase	25945.6	233537	HUMAN	14.6632	17.8333	3.17009
P26583	HMGB2_HUMAN	HMGB2	High mobility group protein B2	179540	233036	HUMAN	17.4539	17.8302	0.376248
Q00577	PURA_HUMAN	PURA	Transcriptional activator protein Pur-alpha	204420	232907	HUMAN	17.6412	17.8294	0.188218
Q9BZZ5	API5_HUMAN	API5	Apoptosis inhibitor 5	154014	231568	HUMAN	17.2327	17.8211	0.588374
O75962	TRIO_HUMAN	TRIO	Triple functional domain protein	141560	231174	HUMAN	17.1111	17.8186	0.707565
Q9UNN8	EPCR_HUMAN	PROCR	Endothelial protein C receptor	111785	230773	HUMAN	16.7704	17.8161	1.04575
P23258	TBG1_HUMAN	TUBG1	Tubulin gamma-1 chain	238134	230049	HUMAN	17.8614	17.8116	-0.0498324
O95292	VAPB_HUMAN	VAPB	Vesicle-associated membrane protein-associated protein B/C	44344.4	227271	HUMAN	15.4365	17.7941	2.35759
P62140	PP1B_HUMAN	PPP1CB	Serine/threonine-protein phosphatase PP1-beta catalytic subunit	222023	227061	HUMAN	17.7603	17.7927	0.0323708
Q9P2D3	HTR5B_HUMAN	HEATR5B	HEAT repeat-containing protein 5B	136570	226975	HUMAN	17.0593	17.7922	0.732893
Q08257	QOR_HUMAN	CRYZ	Quinone oxidoreductase	272654	226717	HUMAN	18.0567	17.7905	-0.266179
P25789	PSA4_HUMAN	PSMA4	Proteasome subunit alpha type-4	178988	226409	HUMAN	17.4495	17.7886	0.339068
Q8NBS9	TXND5_HUMAN	TXNDC5	Thioredoxin domain-containing protein 5	21343.5	224958	HUMAN	14.3815	17.7793	3.39779
Q96D46	NMD3_HUMAN	NMD3	60S ribosomal export protein NMD3	196074	224594	HUMAN	17.581	17.777	0.195921
Q13144	EI2BE_HUMAN	EIF2B5	Translation initiation factor eIF2B subunit epsilon	390838	224449	HUMAN	18.5762	17.776	-0.800183
Q9BUJ2	HNRL1_HUMAN	HNRNPUL1	Heterogeneous nuclear ribonucleoprotein U-like protein 1	139111	224433	HUMAN	17.0859	17.7759	0.690048
P61966	AP1S1_HUMAN	AP1S1	AP-1 complex subunit sigma-1A	71898.1	224255	HUMAN	16.1337	17.7748	1.64111
Q9P2D0	IBTK_HUMAN	IBTK	Inhibitor of Bruton tyrosine kinase	257656	223935	HUMAN	17.9751	17.7727	-0.202366
O15347	HMGB3_HUMAN	HMGB3	High mobility group protein B3	128825	223725	HUMAN	16.9751	17.7714	0.796314
Q9UNF0	PACN2_HUMAN	PACSIN2	Protein kinase C and casein kinase substrate in neurons protein 2	84217.2	223244	HUMAN	16.3618	17.7683	1.40643
P07996	TSP1_HUMAN	THBS1	Thrombospondin-1	154747	221623	HUMAN	17.2396	17.7577	0.518196
O75175	CNOT3_HUMAN	CNOT3	CCR4-NOT transcription complex subunit 3	122436	221603	HUMAN	16.9017	17.7576	0.85595
Q04637	IF4G1_HUMAN	EIF4G1	Eukaryotic translation initiation factor 4 gamma 1	281382	220601	HUMAN	18.1022	17.7511	-0.351091
P08670	VIME_HUMAN	VIM	Vimentin	45642.9	220209	HUMAN	15.4781	17.7485	2.27041
Q14232	EI2BA_HUMAN	EIF2B1	Translation initiation factor eIF2B subunit alpha	282312	220062	HUMAN	18.1069	17.7476	-0.35938
P51572	BAP31_HUMAN	BCAP31	B-cell receptor-associated protein 31	29530.7	219801	HUMAN	14.8499	17.7458	2.89591
Q9UHD8	SEPT9_HUMAN	SEPTIN9	Septin-9	140638	219459	HUMAN	17.1016	17.7436	0.641965
O75643	U520_HUMAN	SNRNP200	U5 small nuclear ribonucleoprotein 200 kDa helicase	96815	219345	HUMAN	16.5629	17.7428	1.1799
Q14203	DCTN1_HUMAN	DCTN1	Dynactin subunit 1	208147	219307	HUMAN	17.6672	17.7426	0.0753491
Q8N1G4	LRC47_HUMAN	LRRC47	Leucine-rich repeat-containing protein 47	320818	218071	HUMAN	18.2914	17.7344	-0.556957
P09661	RU2A_HUMAN	SNRPA1	U2 small nuclear ribonucleoprotein A'	163163	218031	HUMAN	17.316	17.7342	0.418219
P51809	VAMP7_HUMAN	VAMP7	Vesicle-associated membrane protein 7	104621	217607	HUMAN	16.6748	17.7314	1.05655
P68400	CSK21_HUMAN	CSNK2A1	Casein kinase II subunit alpha	258215	217440	HUMAN	17.9782	17.7303	-0.247955
Q01105	SET_HUMAN	SET	Protein SET	192288	216798	HUMAN	17.5529	17.726	0.173083
O95487	SC24B_HUMAN	SEC24B	Protein transport protein Sec24B	55023	216649	HUMAN	15.7477	17.725	1.97725
O75534	CSDE1_HUMAN	CSDE1	Cold shock domain-containing protein E1	157388	216378	HUMAN	17.264	17.7232	0.459228
Q9Y6G9	DC1L1_HUMAN	DYNC1LI1	Cytoplasmic dynein 1 light intermediate chain 1	231836	215690	HUMAN	17.8227	17.7186	-0.104145
P06493	CDK1_HUMAN	CDK1	Cyclin-dependent kinase 1	642604	214962	HUMAN	19.2936	17.7137	-1.57985
Q2M1P5	KIF7_HUMAN	KIF7	Kinesin-like protein KIF7	254142	214837	HUMAN	17.9553	17.7129	-0.242392
P48059	LIMS1_HUMAN	LIMS1	LIM and senescent cell antigen-like-containing domain protein 1	173606	214691	HUMAN	17.4055	17.7119	0.306445
Q9H223	EHD4_HUMAN	EHD4	EH domain-containing protein 4	127854	213682	HUMAN	16.9641	17.7051	0.740968
O15258	RER1_HUMAN	RER1	Protein RER1	28149.4	213636	HUMAN	14.7808	17.7048	2.92398
P84077	ARF1_HUMAN	ARF1	ADP-ribosylation factor 1	26558.7	213626	HUMAN	14.6969	17.7047	3.00783
Q9H2U1	DHX36_HUMAN	DHX36	ATP-dependent DNA/RNA helicase DHX36	211154	213274	HUMAN	17.6879	17.7023	0.0144125
P20340	RAB6A_HUMAN	RAB6A	Ras-related protein Rab-6A	26123.4	212936	HUMAN	14.6731	17.7001	3.02701
Q8TEA8	DTD1_HUMAN	DTD1	D-aminoacyl-tRNA deacylase 1	124359	210991	HUMAN	16.9242	17.6868	0.762671
Q5JSH3	WDR44_HUMAN	WDR44	WD repeat-containing protein 44	109008	210898	HUMAN	16.7341	17.6862	0.952111
P67936	TPM4_HUMAN	TPM4	Tropomyosin alpha-4 chain	70825.2	209834	HUMAN	16.112	17.6789	1.56691
O60678	ANM3_HUMAN	PRMT3	Protein arginine N-methyltransferase 3	275650	209699	HUMAN	18.0725	17.678	-0.394518
P18754	RCC1_HUMAN	RCC1	Regulator of chromosome condensation	192598	209226	HUMAN	17.5552	17.6747	0.119469
P42892	ECE1_HUMAN	ECE1	Endothelin-converting enzyme 1	71508.5	208734	HUMAN	16.1258	17.6713	1.54548
P02795;P13640;P80297	MT1G_HUMAN;MT1X_HUMAN;MT2_HUMAN	MT1G;MT1X;MT2A	Metallothionein-2	112706	208601	HUMAN	16.7822	17.6704	0.888182
P26447	S10A4_HUMAN	S100A4	Protein S100-A4	151107	207267	HUMAN	17.2052	17.6611	0.45592
Q9Y6M5	ZNT1_HUMAN	SLC30A1	Proton-coupled zinc antiporter SLC30A1	57236.1	207239	HUMAN	15.8046	17.6609	1.8563
Q9GZS3	SKI8_HUMAN	SKIC8	Superkiller complex protein 8	155731	206997	HUMAN	17.2487	17.6593	0.410554
A8MWD9;P62308	RUXGL_HUMAN;RUXG_HUMAN	SNRPG;SNRPGP15	Putative small nuclear ribonucleoprotein G-like protein 15	40242.3	206982	HUMAN	15.2964	17.6591	2.36272
P29558	RBMS1_HUMAN	RBMS1	RNA-binding motif, single-stranded-interacting protein 1	126596	204850	HUMAN	16.9499	17.6442	0.694336
Q13888;Q6P1K8	T2H2L_HUMAN;TF2H2_HUMAN	GTF2H2;GTF2H2C_2	General transcription factor IIH subunit 2	260906	204798	HUMAN	17.9932	17.6438	-0.349328
O15344	TRI18_HUMAN	MID1	E3 ubiquitin-protein ligase Midline-1	297636	204281	HUMAN	18.1832	17.6402	-0.542994
Q15293	RCN1_HUMAN	RCN1	Reticulocalbin-1	43561.8	203526	HUMAN	15.4108	17.6349	2.22408
O60831	PRAF2_HUMAN	PRAF2	PRA1 family protein 2	33791.5	203491	HUMAN	15.0444	17.6346	2.59023
O15127	SCAM2_HUMAN	SCAMP2	Secretory carrier-associated membrane protein 2	57495.3	203385	HUMAN	15.8112	17.6339	1.8227
Q9ULF5	S39AA_HUMAN	SLC39A10	Zinc transporter ZIP10	93218	203252	HUMAN	16.5083	17.6329	1.12459
Q9BQ67	GRWD1_HUMAN	GRWD1	Glutamate-rich WD repeat-containing protein 1	205798	202964	HUMAN	17.6509	17.6309	-0.0200051
P84085	ARF5_HUMAN	ARF5	ADP-ribosylation factor 5	134433	202193	HUMAN	17.0365	17.6254	0.588846
Q96PZ0	PUS7_HUMAN	PUS7	Pseudouridylate synthase 7 homolog	107011	201592	HUMAN	16.7074	17.6211	0.913679
O94979	SC31A_HUMAN	SEC31A	Protein transport protein Sec31A	1.38616e+06	201313	HUMAN	20.4027	17.6191	-2.78358
Q03405	UPAR_HUMAN	PLAUR	Urokinase plasminogen activator surface receptor	47705.2	201242	HUMAN	15.5419	17.6186	2.07671
Q9ULA0	DNPEP_HUMAN	DNPEP	Aspartyl aminopeptidase	159211	201210	HUMAN	17.2806	17.6183	0.337762
Q01081	U2AF1_HUMAN	U2AF1	Splicing factor U2AF 35 kDa subunit	149580	201132	HUMAN	17.1906	17.6178	0.427225
P55145	MANF_HUMAN	MANF	Mesencephalic astrocyte-derived neurotrophic factor	44235.3	200039	HUMAN	15.4329	17.6099	2.17701
Q9P2B2	FPRP_HUMAN	PTGFRN	Prostaglandin F2 receptor negative regulator	95151.7	199867	HUMAN	16.5379	17.6087	1.07074
O15042	SR140_HUMAN	U2SURP	U2 snRNP-associated SURP motif-containing protein	140638	199398	HUMAN	17.1016	17.6053	0.503664
Q969S3	ZN622_HUMAN	ZNF622	Cytoplasmic 60S subunit biogenesis factor ZNF622	170323	199293	HUMAN	17.3779	17.6045	0.226618
Q15287	RNPS1_HUMAN	RNPS1	RNA-binding protein with serine-rich domain 1	51789	199280	HUMAN	15.6604	17.6044	1.94408
P31946	1433B_HUMAN	YWHAB	14-3-3 protein beta/alpha	100200	198568	HUMAN	16.6125	17.5993	0.986751
P16989	YBOX3_HUMAN	YBX3	Y-box-binding protein 3	363708	198471	HUMAN	18.4724	17.5986	-0.873852
Q6PGP7	SKI3_HUMAN	SKIC3	Superkiller complex protein 3	178768	198037	HUMAN	17.4477	17.5954	0.147681
P34931	HS71L_HUMAN	HSPA1L	Heat shock 70 kDa protein 1-like	122771	197943	HUMAN	16.9056	17.5947	0.689115
Q15043	S39AE_HUMAN	SLC39A14	Metal cation symporter ZIP14	41061.9	197797	HUMAN	15.3255	17.5937	2.26815
Q86UP2	KTN1_HUMAN	KTN1	Kinectin	83622.9	197277	HUMAN	16.3516	17.5899	1.23825
O75179	ANR17_HUMAN	ANKRD17	Ankyrin repeat domain-containing protein 17	360443	197248	HUMAN	18.4594	17.5897	-0.86976
P48960	AGRE5_HUMAN	ADGRE5	Adhesion G protein-coupled receptor E5	46231.9	196994	HUMAN	15.4966	17.5878	2.09119
Q9NVJ2	ARL8B_HUMAN	ARL8B	ADP-ribosylation factor-like protein 8B	80567.8	196674	HUMAN	16.2979	17.5854	1.28753
Q96EP5	DAZP1_HUMAN	DAZAP1	DAZ-associated protein 1	54786.3	196671	HUMAN	15.7415	17.5854	1.8439
O43852	CALU_HUMAN	CALU	Calumenin	46316.9	196299	HUMAN	15.4993	17.5827	2.08344
P19823	ITIH2_HUMAN	ITIH2	Inter-alpha-trypsin inhibitor heavy chain H2	206742	196169	HUMAN	17.6575	17.5817	-0.0757344
P60981	DEST_HUMAN	DSTN	Destrin	55689.2	196085	HUMAN	15.7651	17.5811	1.81601
Q9ULV4	COR1C_HUMAN	CORO1C	Coronin-1C	171770	195405	HUMAN	17.3901	17.5761	0.185989
Q9UKV3	ACINU_HUMAN	ACIN1	Apoptotic chromatin condensation inducer in the nucleus	85082.4	195177	HUMAN	16.3766	17.5744	1.19785
P49736	MCM2_HUMAN	MCM2	DNA replication licensing factor MCM2	210941	195101	HUMAN	17.6865	17.5739	-0.112618
Q13617	CUL2_HUMAN	CUL2	Cullin-2	114395	194944	HUMAN	16.8037	17.5727	0.769036
P04818	TYSY_HUMAN	TYMS	Thymidylate synthase	230479	194938	HUMAN	17.8143	17.5727	-0.24162
O75592	MYCB2_HUMAN	MYCBP2	E3 ubiquitin-protein ligase MYCBP2	206989	194614	HUMAN	17.6592	17.5703	-0.0889386
O00203	AP3B1_HUMAN	AP3B1	AP-3 complex subunit beta-1	224077	194296	HUMAN	17.7736	17.5679	-0.205738
P47897	SYQ_HUMAN	QARS1	Glutamine--tRNA ligase	85684.5	194215	HUMAN	16.3867	17.5673	1.18055
Q2NL82	TSR1_HUMAN	TSR1	Pre-rRNA-processing protein TSR1 homolog	69479.3	193956	HUMAN	16.0843	17.5654	1.48107
Q53HC9	EIPR1_HUMAN	EIPR1	EARP and GARP complex-interacting protein 1	131953	193668	HUMAN	17.0097	17.5632	0.553561
P12004	PCNA_HUMAN	PCNA	Proliferating cell nuclear antigen	268797	193443	HUMAN	18.0362	17.5615	-0.474609
P48509	CD151_HUMAN	CD151	CD151 antigen	86500.5	192706	HUMAN	16.4004	17.556	1.15562
Q96BY6	DOC10_HUMAN	DOCK10	Dedicator of cytokinesis protein 10	192761	192364	HUMAN	17.5565	17.5535	-0.00297436
P06737	PYGL_HUMAN	PYGL	Glycogen phosphorylase, liver form	139940	192178	HUMAN	17.0944	17.5521	0.457635
Q04721	NOTC2_HUMAN	NOTCH2	Neurogenic locus notch homolog protein 2	78601.6	191282	HUMAN	16.2623	17.5453	1.28307
Q15029	U5S1_HUMAN	EFTUD2	116 kDa U5 small nuclear ribonucleoprotein component	68039.4	191187	HUMAN	16.0541	17.5446	1.49054
P61923	COPZ1_HUMAN	COPZ1	Coatomer subunit zeta-1	136478	190346	HUMAN	17.0583	17.5383	0.479956
O00232	PSD12_HUMAN	PSMD12	26S proteasome non-ATPase regulatory subunit 12	101652	190309	HUMAN	16.6333	17.538	0.904705
Q9ULX3	NOB1_HUMAN	NOB1	RNA-binding protein NOB1	1.18947e+06	190094	HUMAN	20.1819	17.5364	-2.64553
P28072	PSB6_HUMAN	PSMB6	Proteasome subunit beta type-6	131506	189998	HUMAN	17.0048	17.5356	0.530856
Q9Y303	NAGA_HUMAN	AMDHD2	N-acetylglucosamine-6-phosphate deacetylase	394153	189757	HUMAN	18.5884	17.5338	-1.0546
Q5JWF2	GNAS1_HUMAN	GNAS	Guanine nucleotide-binding protein G(s) subunit alpha isoforms XLas	94454.3	188963	HUMAN	16.5273	17.5277	1.00042
P30086	PEBP1_HUMAN	PEBP1	Phosphatidylethanolamine-binding protein 1	115121	188709	HUMAN	16.8128	17.5258	0.713012
Q14643	ITPR1_HUMAN	ITPR1	Inositol 1,4,5-trisphosphate receptor type 1	21676.8	188529	HUMAN	14.4039	17.5244	3.12056
O14936	CSKP_HUMAN	CASK	Peripheral plasma membrane protein CASK	92515.8	188518	HUMAN	16.4974	17.5243	1.02693
P08758	ANXA5_HUMAN	ANXA5	Annexin A5	103313	188430	HUMAN	16.6567	17.5237	0.867007
P17812	PYRG1_HUMAN	CTPS1	CTP synthase 1	395689	188164	HUMAN	18.594	17.5216	-1.07238
P49006	MRP_HUMAN	MARCKSL1	MARCKS-related protein	86639.8	187730	HUMAN	16.4027	17.5183	1.11556
P61619	S61A1_HUMAN	SEC61A1	Protein transport protein Sec61 subunit alpha isoform 1	19578.7	187442	HUMAN	14.257	17.5161	3.25909
O60749	SNX2_HUMAN	SNX2	Sorting nexin-2	58467.2	187327	HUMAN	15.8353	17.5152	1.67986
P08243	ASNS_HUMAN	ASNS	Asparagine synthetase [glutamine-hydrolyzing]	500787	186967	HUMAN	18.9338	17.5124	-1.42141
O43776	SYNC_HUMAN	NARS1	Asparagine--tRNA ligase, cytoplasmic	61102.2	186504	HUMAN	15.8989	17.5088	1.60991
Q13619	CUL4A_HUMAN	CUL4A	Cullin-4A	138315	185702	HUMAN	17.0776	17.5026	0.425032
Q8N3C0	ASCC3_HUMAN	ASCC3	Activating signal cointegrator 1 complex subunit 3	203544	185651	HUMAN	17.635	17.5022	-0.132748
Q9Y678	COPG1_HUMAN	COPG1	Coatomer subunit gamma-1	119056	184804	HUMAN	16.8613	17.4956	0.634356
Q9P035	HACD3_HUMAN	HACD3	Very-long-chain (3R)-3-hydroxyacyl-CoA dehydratase 3	23596.7	184619	HUMAN	14.5263	17.4942	2.96789
P35244	RFA3_HUMAN	RPA3	Replication protein A 14 kDa subunit	327691	184615	HUMAN	18.322	17.4942	-0.827816
Q06124	PTN11_HUMAN	PTPN11	Tyrosine-protein phosphatase non-receptor type 11	112846	184497	HUMAN	16.784	17.4932	0.709242
Q9UIQ6	LCAP_HUMAN	LNPEP	Leucyl-cystinyl aminopeptidase	47043.9	183875	HUMAN	15.5217	17.4884	1.96665
Q15631	TSN_HUMAN	TSN	Translin	130886	183420	HUMAN	16.998	17.4848	0.48684
P62314	SMD1_HUMAN	SNRPD1	Small nuclear ribonucleoprotein Sm D1	63392.4	182858	HUMAN	15.952	17.4804	1.52834
Q9BV38	WDR18_HUMAN	WDR18	WD repeat-containing protein 18	67711.3	182774	HUMAN	16.0471	17.4797	1.43259
Q93096	TP4A1_HUMAN	PTP4A1	Protein tyrosine phosphatase type IVA 1	106891	182639	HUMAN	16.7058	17.4786	0.772854
P13929	ENOB_HUMAN	ENO3	Beta-enolase	175680	182210	HUMAN	17.4226	17.4752	0.0526522
Q6EMK4	VASN_HUMAN	VASN	Vasorin	90434.8	182181	HUMAN	16.4646	17.475	1.01042
P18827	SDC1_HUMAN	SDC1	Syndecan-1	64019.3	182118	HUMAN	15.9662	17.4745	1.50829
Q00765	REEP5_HUMAN	REEP5	Receptor expression-enhancing protein 5	20193.3	181821	HUMAN	14.3016	17.4722	3.17057
P39748	FEN1_HUMAN	FEN1	Flap endonuclease 1	143458	181361	HUMAN	17.1303	17.4685	0.338236
Q92820	GGH_HUMAN	GGH	Gamma-glutamyl hydrolase	75819.4	181344	HUMAN	16.2103	17.4684	1.25809
P43243	MATR3_HUMAN	MATR3	Matrin-3	114220	181308	HUMAN	16.8015	17.4681	0.666627
O14617	AP3D1_HUMAN	AP3D1	AP-3 complex subunit delta-1	144997	180360	HUMAN	17.1457	17.4605	0.314856
P05362	ICAM1_HUMAN	ICAM1	Intercellular adhesion molecule 1	35099.4	179757	HUMAN	15.0992	17.4557	2.35653
Q9NZ01	TECR_HUMAN	TECR	Very-long-chain enoyl-CoA reductase	28283	179736	HUMAN	14.7876	17.4555	2.66787
P30048	PRDX3_HUMAN	PRDX3	Thioredoxin-dependent peroxide reductase, mitochondrial	77835.6	179716	HUMAN	16.2481	17.4554	1.20722
P09543	CN37_HUMAN	CNP	2',3'-cyclic-nucleotide 3'-phosphodiesterase	81267.4	179700	HUMAN	16.3104	17.4552	1.14484
O75340	PDCD6_HUMAN	PDCD6	Programmed cell death protein 6	78605.6	179439	HUMAN	16.2623	17.4531	1.19079
Q9P0V9	SEP10_HUMAN	SEPTIN10	Septin-10	111160	179294	HUMAN	16.7623	17.452	0.689689
O15126	SCAM1_HUMAN	SCAMP1	Secretory carrier-associated membrane protein 1	77978.9	179121	HUMAN	16.2508	17.4506	1.19978
Q15785	TOM34_HUMAN	TOMM34	Mitochondrial import receptor subunit TOM34	212856	178910	HUMAN	17.6995	17.4489	-0.250644
P00747	PLMN_HUMAN	PLG	Plasminogen	48549.2	178479	HUMAN	15.5672	17.4454	1.87823
P20020	AT2B1_HUMAN	ATP2B1	Plasma membrane calcium-transporting ATPase 1	59335.6	178301	HUMAN	15.8566	17.444	1.58734
Q13561	DCTN2_HUMAN	DCTN2	Dynactin subunit 2	962183	177738	HUMAN	19.876	17.4394	-2.43656
O95433	AHSA1_HUMAN	AHSA1	Activator of 90 kDa heat shock protein ATPase homolog 1	197949	177526	HUMAN	17.5948	17.4377	-0.157098
Q8IZP0	ABI1_HUMAN	ABI1	Abl interactor 1	134187	177258	HUMAN	17.0339	17.4355	0.401606
P42345	MTOR_HUMAN	MTOR	Serine/threonine-protein kinase mTOR	186868	177089	HUMAN	17.5117	17.4341	-0.0775449
Q9BWF3	RBM4_HUMAN	RBM4	RNA-binding protein 4	115406	176464	HUMAN	16.8164	17.429	0.612656
O75955	FLOT1_HUMAN	FLOT1	Flotillin-1	53291.6	176185	HUMAN	15.7016	17.4267	1.72511
P28482	MK01_HUMAN	MAPK1	Mitogen-activated protein kinase 1	178079	175913	HUMAN	17.4422	17.4245	-0.0176553
Q32P28	P3H1_HUMAN	P3H1	Prolyl 3-hydroxylase 1	27260.8	175437	HUMAN	14.7345	17.4206	2.68605
Q9NZJ4	SACS_HUMAN	SACS	Sacsin	143244	175416	HUMAN	17.1281	17.4204	0.292306
Q15165	PON2_HUMAN	PON2	Serum paraoxonase/arylesterase 2	26534.3	175253	HUMAN	14.6956	17.4191	2.72351
Q96S55	WRIP1_HUMAN	WRNIP1	ATPase WRNIP1	331153	175219	HUMAN	18.3371	17.4188	-0.918339
P40925	MDHC_HUMAN	MDH1	Malate dehydrogenase, cytoplasmic	117979	174516	HUMAN	16.8482	17.413	0.564829
P35052	GPC1_HUMAN	GPC1	Glypican-1	72171.9	174478	HUMAN	16.1391	17.4127	1.27354
P37235	HPCL1_HUMAN	HPCAL1	Hippocalcin-like protein 1	61712.2	174458	HUMAN	15.9133	17.4125	1.49925
P55209	NP1L1_HUMAN	NAP1L1	Nucleosome assembly protein 1-like 1	143904	174388	HUMAN	17.1347	17.4119	0.277194
Q9BVC6	TM109_HUMAN	TMEM109	Voltage-gated monoatomic cation channel TMEM109		174110	HUMAN	NA	17.4096	only in L2 chlamydia
Q9ULC4	MCTS1_HUMAN	MCTS1	Malignant T-cell-amplified sequence 1	85910.1	174055	HUMAN	16.3905	17.4092	1.01864
Q9BSJ2	GCP2_HUMAN	TUBGCP2	Gamma-tubulin complex component 2	146743	174049	HUMAN	17.1629	17.4091	0.246202
P07814	SYEP_HUMAN	EPRS1	Bifunctional glutamate/proline--tRNA ligase	75355.7	173487	HUMAN	16.2014	17.4045	1.20304
Q12846	STX4_HUMAN	STX4	Syntaxin-4	69765.8	173345	HUMAN	16.0902	17.4033	1.31305
P62330	ARF6_HUMAN	ARF6	ADP-ribosylation factor 6	31970.2	173340	HUMAN	14.9644	17.4032	2.4388
O00429	DNM1L_HUMAN	DNM1L	Dynamin-1-like protein	158625	173136	HUMAN	17.2753	17.4015	0.126286
Q9NR30	DDX21_HUMAN	DDX21	Nucleolar RNA helicase 2	143690	172697	HUMAN	17.1326	17.3979	0.265283
P54289	CA2D1_HUMAN	CACNA2D1	Voltage-dependent calcium channel subunit alpha-2/delta-1	71739.6	172357	HUMAN	16.1305	17.395	1.26456
P28074	PSB5_HUMAN	PSMB5	Proteasome subunit beta type-5	93328.4	172185	HUMAN	16.51	17.3936	0.883571
Q13444	ADA15_HUMAN	ADAM15	Disintegrin and metalloproteinase domain-containing protein 15	106653	171802	HUMAN	16.7026	17.3904	0.687822
P53396	ACLY_HUMAN	ACLY	ATP-citrate synthase	114035	171394	HUMAN	16.7991	17.387	0.58784
P22626	ROA2_HUMAN	HNRNPA2B1	Heterogeneous nuclear ribonucleoproteins A2/B1	623728	171080	HUMAN	19.2506	17.3843	-1.86625
P30530	UFO_HUMAN	AXL	Tyrosine-protein kinase receptor UFO	56498.5	170604	HUMAN	15.7859	17.3803	1.59437
Q9HCE1	MOV10_HUMAN	MOV10	Helicase MOV-10	151436	170593	HUMAN	17.2083	17.3802	0.17185
Q9Y2T2	AP3M1_HUMAN	AP3M1	AP-3 complex subunit mu-1	122461	170157	HUMAN	16.902	17.3765	0.474544
P46821	MAP1B_HUMAN	MAP1B	Microtubule-associated protein 1B	253046	169732	HUMAN	17.949	17.3729	-0.576141
O43865	SAHH2_HUMAN	AHCYL1	S-adenosylhomocysteine hydrolase-like protein 1	51353.2	168789	HUMAN	15.6482	17.3649	1.71669
Q15599	NHRF2_HUMAN	NHERF2	Na(+)/H(+) exchange regulatory cofactor NHE-RF2	47094.3	168642	HUMAN	15.5233	17.3636	1.84034
Q9Y6N7	ROBO1_HUMAN	ROBO1	Roundabout homolog 1	62706.8	168599	HUMAN	15.9363	17.3632	1.4269
O94855	SC24D_HUMAN	SEC24D	Protein transport protein Sec24D	57933.2	168442	HUMAN	15.8221	17.3619	1.53979
Q9BRJ6	CG050_HUMAN	C7orf50	Uncharacterized protein C7orf50	80095.2	168388	HUMAN	16.2894	17.3614	1.072
Q9BUT1	DHRS6_HUMAN	BDH2	Dehydrogenase/reductase SDR family member 6	226754	167890	HUMAN	17.7908	17.3572	-0.433612
Q04917	1433F_HUMAN	YWHAH	14-3-3 protein eta	170096	167790	HUMAN	17.376	17.3563	-0.0196925
Q14677	EPN4_HUMAN	CLINT1	Clathrin interactor 1	134297	167510	HUMAN	17.0351	17.3539	0.31882
P54920	SNAA_HUMAN	NAPA	Alpha-soluble NSF attachment protein	70482.6	167471	HUMAN	16.105	17.3536	1.24857
Q13425	SNTB2_HUMAN	SNTB2	Beta-2-syntrophin	71713	166970	HUMAN	16.1299	17.3492	1.21928
Q68EM7	RHG17_HUMAN	ARHGAP17	Rho GTPase-activating protein 17	207335	166327	HUMAN	17.6616	17.3437	-0.317941
Q14344	GNA13_HUMAN	GNA13	Guanine nucleotide-binding protein subunit alpha-13	72212.9	166240	HUMAN	16.14	17.3429	1.20294
Q15691	MARE1_HUMAN	MAPRE1	Microtubule-associated protein RP/EB family member 1	344779	166231	HUMAN	18.3953	17.3428	-1.05248
Q9HDC9	APMAP_HUMAN	APMAP	Adipocyte plasma membrane-associated protein	25928.2	165513	HUMAN	14.6622	17.3366	2.67435
P40222	TXLNA_HUMAN	TXLNA	Alpha-taxilin	145961	165476	HUMAN	17.1552	17.3363	0.181039
P29992	GNA11_HUMAN	GNA11	Guanine nucleotide-binding protein subunit alpha-11	58878.1	165027	HUMAN	15.8454	17.3323	1.4869
Q8IWT6	LRC8A_HUMAN	LRRC8A	Volume-regulated anion channel subunit LRRC8A	42368.9	164967	HUMAN	15.3707	17.3318	1.9611
Q92466	DDB2_HUMAN	DDB2	DNA damage-binding protein 2	116551	164938	HUMAN	16.8306	17.3316	0.500962
P29144	TPP2_HUMAN	TPP2	Tripeptidyl-peptidase 2	103188	164730	HUMAN	16.6549	17.3297	0.674828
Q8IUD2	RB6I2_HUMAN	ERC1	ELKS/Rab6-interacting/CAST family member 1	136256	164617	HUMAN	17.056	17.3288	0.272794
P60468	SC61B_HUMAN	SEC61B	Protein transport protein Sec61 subunit beta	59690.6	164609	HUMAN	15.8652	17.3287	1.46347
P09525	ANXA4_HUMAN	ANXA4	Annexin A4	79036.6	164483	HUMAN	16.2702	17.3276	1.05735
O00499	BIN1_HUMAN	BIN1	Myc box-dependent-interacting protein 1	103978	164314	HUMAN	16.6659	17.3261	0.660177
P49915	GUAA_HUMAN	GMPS	GMP synthase [glutamine-hydrolyzing]	266686	163745	HUMAN	18.0248	17.3211	-0.703691
Q9BRP8	PYM1_HUMAN	PYM1	Partner of Y14 and mago	234353	163539	HUMAN	17.8383	17.3193	-0.519049
Q9P0L0	VAPA_HUMAN	VAPA	Vesicle-associated membrane protein-associated protein A	34275.1	163367	HUMAN	15.0649	17.3178	2.25288
Q92574	TSC1_HUMAN	TSC1	Hamartin	228598	163301	HUMAN	17.8025	17.3172	-0.485279
Q13596	SNX1_HUMAN	SNX1	Sorting nexin-1	98670.9	163251	HUMAN	16.5903	17.3167	0.726395
Q92817	EVPL_HUMAN	EVPL	Envoplakin	57129.2	162636	HUMAN	15.8019	17.3113	1.50935
Q8N5I2	ARRD1_HUMAN	ARRDC1	Arrestin domain-containing protein 1	95836.9	162438	HUMAN	16.5483	17.3095	0.761236
Q14683	SMC1A_HUMAN	SMC1A	Structural maintenance of chromosomes protein 1A	173392	162247	HUMAN	17.4037	17.3078	-0.0958455
Q13492	PICAL_HUMAN	PICALM	Phosphatidylinositol-binding clathrin assembly protein	61543.3	162223	HUMAN	15.9093	17.3076	1.3983
Q12860	CNTN1_HUMAN	CNTN1	Contactin-1	90544.9	162075	HUMAN	16.4663	17.3063	0.839956
Q9NXS2	QPCTL_HUMAN	QPCTL	Glutaminyl-peptide cyclotransferase-like protein	12957.3	161841	HUMAN	13.6615	17.3042	3.64274
P51114	FXR1_HUMAN	FXR1	RNA-binding protein FXR1	109415	161716	HUMAN	16.7395	17.3031	0.563652
Q9H0H5	RGAP1_HUMAN	RACGAP1	Rac GTPase-activating protein 1	249313	161504	HUMAN	17.9276	17.3012	-0.626388
Q9BSJ8	ESYT1_HUMAN	ESYT1	Extended synaptotagmin-1	28590.1	161442	HUMAN	14.8032	17.3007	2.49743
Q9NUQ3	TXLNG_HUMAN	TXLNG	Gamma-taxilin	153526	161399	HUMAN	17.2281	17.3003	0.0721486
P35610	SOAT1_HUMAN	SOAT1	Sterol O-acyltransferase 1	26888.2	161336	HUMAN	14.7147	17.2997	2.58502
P52292	IMA1_HUMAN	KPNA2	Importin subunit alpha-1	194598	161096	HUMAN	17.5701	17.2976	-0.272576
P09874	PARP1_HUMAN	PARP1	Poly [ADP-ribose] polymerase 1	111544	160472	HUMAN	16.7673	17.292	0.524709
P51648	AL3A2_HUMAN	ALDH3A2	Aldehyde dehydrogenase family 3 member A2	30683.9	160059	HUMAN	14.9052	17.2882	2.38305
O00139	KIF2A_HUMAN	KIF2A	Kinesin-like protein KIF2A	232905	160032	HUMAN	17.8294	17.288	-0.541381
O00410	IPO5_HUMAN	IPO5	Importin-5	171915	159914	HUMAN	17.3913	17.2869	-0.104399
Q05519	SRS11_HUMAN	SRSF11	Serine/arginine-rich splicing factor 11	90115.4	159824	HUMAN	16.4595	17.2861	0.826638
Q9Y333	LSM2_HUMAN	LSM2	U6 snRNA-associated Sm-like protein LSm2	88503.1	158868	HUMAN	16.4334	17.2775	0.844029
Q96NY7	CLIC6_HUMAN	CLIC6	Chloride intracellular channel protein 6	40623	158718	HUMAN	15.31	17.2761	1.9661
Q01518	CAP1_HUMAN	CAP1	Adenylyl cyclase-associated protein 1	80811.6	158238	HUMAN	16.3023	17.2717	0.969462
Q15393	SF3B3_HUMAN	SF3B3	Splicing factor 3B subunit 3	167819	157893	HUMAN	17.3565	17.2686	-0.0879589
P41227	NAA10_HUMAN	NAA10	N-alpha-acetyltransferase 10	68973.7	157703	HUMAN	16.0738	17.2669	1.19309
P02792	FRIL_HUMAN	FTL	Ferritin light chain	123366	157099	HUMAN	16.9126	17.2613	0.348729
Q9BZC7	ABCA2_HUMAN	ABCA2	ATP-binding cassette sub-family A member 2	74310	157072	HUMAN	16.1813	17.2611	1.0798
Q13637	RAB32_HUMAN	RAB32	Ras-related protein Rab-32	45296.2	156485	HUMAN	15.4671	17.2557	1.78856
Q5T0F9	C2D1B_HUMAN	CC2D1B	Coiled-coil and C2 domain-containing protein 1B	166776	156343	HUMAN	17.3476	17.2544	-0.0931971
Q96SB4	SRPK1_HUMAN	SRPK1	SRSF protein kinase 1	130097	156303	HUMAN	16.9892	17.254	0.264758
Q13576	IQGA2_HUMAN	IQGAP2	Ras GTPase-activating-like protein IQGAP2	59845.3	155862	HUMAN	15.869	17.2499	1.38096
Q63HN8	RN213_HUMAN	RNF213	E3 ubiquitin-protein ligase RNF213	184681	155649	HUMAN	17.4947	17.2479	-0.246739
Q69YN2	C19L1_HUMAN	CWF19L1	CWF19-like protein 1	557799	155618	HUMAN	19.0894	17.2476	-1.84174
Q15125	EBP_HUMAN	EBP	3-beta-hydroxysteroid-Delta(8),Delta(7)-isomerase	15722.5	155589	HUMAN	13.9405	17.2474	3.30684
Q8NBI5	S43A3_HUMAN	SLC43A3	Equilibrative nucleobase transporter 1	14883.8	155331	HUMAN	13.8615	17.245	3.38353
Q9UNX3	RL26L_HUMAN	RPL26L1	Ribosomal protein uL24-like	132418	155099	HUMAN	17.0147	17.2428	0.22809
Q9BZJ0	CRNL1_HUMAN	CRNKL1	Crooked neck-like protein 1	88920.7	154938	HUMAN	16.4402	17.2413	0.8011
P31431	SDC4_HUMAN	SDC4	Syndecan-4	21998.9	154810	HUMAN	14.4251	17.2401	2.815
P23142	FBLN1_HUMAN	FBLN1	Fibulin-1	131052	154764	HUMAN	16.9998	17.2397	0.239931
P45880	VDAC2_HUMAN	VDAC2	Voltage-dependent anion-selective channel protein 2	68535.8	154737	HUMAN	16.0646	17.2395	1.17489
P52943	CRIP2_HUMAN	CRIP2	Cysteine-rich protein 2	116257	154209	HUMAN	16.827	17.2345	0.407569
O14656	TOR1A_HUMAN	TOR1A	Torsin-1A	30486.5	153739	HUMAN	14.8959	17.2301	2.33424
P53618	COPB_HUMAN	COPB1	Coatomer subunit beta	70757.8	152817	HUMAN	16.1106	17.2214	1.11084
P01111	RASN_HUMAN	NRAS	GTPase NRas	60806.1	152715	HUMAN	15.8919	17.2205	1.32855
Q969Q0	RL36L_HUMAN	RPL36AL	Ribosomal protein eL42-like	169511	152351	HUMAN	17.371	17.217	-0.15398
P09923	PPBI_HUMAN	ALPI	Intestinal-type alkaline phosphatase	87422.7	151643	HUMAN	16.4157	17.2103	0.794599
Q7L2E3	DHX30_HUMAN	DHX30	ATP-dependent RNA helicase DHX30	133106	151420	HUMAN	17.0222	17.2082	0.18598
Q9NR50	EI2BG_HUMAN	EIF2B3	Translation initiation factor eIF2B subunit gamma	318684	151001	HUMAN	18.2818	17.2042	-1.07757
Q96DH6	MSI2H_HUMAN	MSI2	RNA-binding protein Musashi homolog 2	127352	150892	HUMAN	16.9585	17.2032	0.244695
P09211	GSTP1_HUMAN	GSTP1	Glutathione S-transferase P	95938	150426	HUMAN	16.5498	17.1987	0.64888
Q658P3	STEA3_HUMAN	STEAP3	Metalloreductase STEAP3	51545.6	150087	HUMAN	15.6536	17.1954	1.54188
P35249	RFC4_HUMAN	RFC4	Replication factor C subunit 4	207502	149897	HUMAN	17.6628	17.1936	-0.469154
P78344	IF4G2_HUMAN	EIF4G2	Eukaryotic translation initiation factor 4 gamma 2	236335	149877	HUMAN	17.8505	17.1934	-0.657054
Q86VP6	CAND1_HUMAN	CAND1	Cullin-associated NEDD8-dissociated protein 1	127448	149786	HUMAN	16.9595	17.1925	0.232994
Q9UM00	TMCO1_HUMAN	TMCO1	Calcium load-activated calcium channel	46775	149618	HUMAN	15.5135	17.1909	1.67747
P08581	MET_HUMAN	MET	Hepatocyte growth factor receptor	70190.3	149451	HUMAN	16.099	17.1893	1.09033
Q12904	AIMP1_HUMAN	AIMP1	Aminoacyl tRNA synthase complex-interacting multifunctional protein 1	64667.1	149249	HUMAN	15.9807	17.1874	1.20662
P13716	HEM2_HUMAN	ALAD	Delta-aminolevulinic acid dehydratase	149201	149208	HUMAN	17.1869	17.187	6.76847e-05
Q86WR0	CCD25_HUMAN	CCDC25	Coiled-coil domain-containing protein 25	66164.1	148574	HUMAN	16.0138	17.1808	1.16706
O43795	MYO1B_HUMAN	MYO1B	Unconventional myosin-Ib	76309.1	148424	HUMAN	16.2196	17.1794	0.959797
P51812	KS6A3_HUMAN	RPS6KA3	Ribosomal protein S6 kinase alpha-3	360637	148055	HUMAN	18.4602	17.1758	-1.28441
Q9H089	LSG1_HUMAN	LSG1	Large subunit GTPase 1 homolog	60685.2	147580	HUMAN	15.8891	17.1711	1.28208
Q9NRW7	VPS45_HUMAN	VPS45	Vacuolar protein sorting-associated protein 45	70191.1	147489	HUMAN	16.099	17.1702	1.07125
Q14118	DAG1_HUMAN	DAG1	Dystroglycan 1	40626.9	147316	HUMAN	15.3101	17.1686	1.85841
P12270	TPR_HUMAN	TPR	Nucleoprotein TPR	29308.5	147260	HUMAN	14.839	17.168	2.32897
O00186	STXB3_HUMAN	STXBP3	Syntaxin-binding protein 3	53623.8	146861	HUMAN	15.7106	17.1641	1.45351
Q6UB35	C1TM_HUMAN	MTHFD1L	Monofunctional C1-tetrahydrofolate synthase, mitochondrial	105297	146708	HUMAN	16.6841	17.1626	0.478483
Q9H814	PHAX_HUMAN	PHAX	Phosphorylated adapter RNA export protein	117635	146214	HUMAN	16.844	17.1577	0.313764
P63172	DYLT1_HUMAN	DYNLT1	Dynein light chain Tctex-type 1	48545.5	146116	HUMAN	15.567	17.1568	1.5897
Q9Y3E0	GOT1B_HUMAN	GOLT1B	Vesicle transport protein GOT1B	29234	146040	HUMAN	14.8354	17.156	2.32064
O75844	FACE1_HUMAN	ZMPSTE24	CAAX prenyl protease 1 homolog	14809.1	145910	HUMAN	13.8542	17.1547	3.30052
Q8WX93	PALLD_HUMAN	PALLD	Palladin	27056.7	145780	HUMAN	14.7237	17.1534	2.42974
Q13303	KCAB2_HUMAN	KCNAB2	Voltage-gated potassium channel subunit beta-2	88880.2	145738	HUMAN	16.4396	17.153	0.713443
Q9NTI5	PDS5B_HUMAN	PDS5B	Sister chromatid cohesion protein PDS5 homolog B	134383	145687	HUMAN	17.036	17.1525	0.116522
Q9UNL2	SSRG_HUMAN	SSR3	Translocon-associated protein subunit gamma	23018.7	145592	HUMAN	14.4905	17.1516	2.66105
P55060	XPO2_HUMAN	CSE1L	Exportin-2	206759	145405	HUMAN	17.6576	17.1497	-0.507873
P61225	RAP2B_HUMAN	RAP2B	Ras-related protein Rap-2b	53178.7	145164	HUMAN	15.6986	17.1473	1.44876
O75947	ATP5H_HUMAN	ATP5PD	ATP synthase subunit d, mitochondrial		145136	HUMAN	NA	17.147	only in L2 chlamydia
P35527	K1C9_HUMAN	KRT9	Keratin, type I cytoskeletal 9	259937	144956	HUMAN	17.9878	17.1453	-0.842547
O75400	PR40A_HUMAN	PRPF40A	Pre-mRNA-processing factor 40 homolog A	35868.4	144590	HUMAN	15.1304	17.1416	2.01118
Q14011	CIRBP_HUMAN	CIRBP	Cold-inducible RNA-binding protein	207812	144487	HUMAN	17.6649	17.1406	-0.524339
O15118	NPC1_HUMAN	NPC1	NPC intracellular cholesterol transporter 1	50452.8	144207	HUMAN	15.6226	17.1378	1.51513
P08579	RU2B_HUMAN	SNRPB2	U2 small nuclear ribonucleoprotein B''	112267	143862	HUMAN	16.7766	17.1343	0.357752
Q9Y5M8	SRPRB_HUMAN	SRPRB	Signal recognition particle receptor subunit beta	24614.4	143731	HUMAN	14.5872	17.133	2.5458
Q93008	USP9X_HUMAN	USP9X	Probable ubiquitin carboxyl-terminal hydrolase FAF-X	216358	143447	HUMAN	17.7231	17.1302	-0.592903
O43242	PSMD3_HUMAN	PSMD3	26S proteasome non-ATPase regulatory subunit 3	110136	142859	HUMAN	16.7489	17.1242	0.375306
P35580	MYH10_HUMAN	MYH10	Myosin-10	94762	142393	HUMAN	16.532	17.1195	0.587498
O75165	DJC13_HUMAN	DNAJC13	DnaJ homolog subfamily C member 13	62539.2	141987	HUMAN	15.9325	17.1154	1.18293
Q9H0U4	RAB1B_HUMAN	RAB1B	Ras-related protein Rab-1B	14987.9	141946	HUMAN	13.8715	17.115	3.24347
Q8IXT5	RB12B_HUMAN	RBM12B	RNA-binding protein 12B	77713.3	141329	HUMAN	16.2459	17.1087	0.862824
Q8TDN6	BRX1_HUMAN	BRIX1	Ribosome biogenesis protein BRX1 homolog	74165.9	140944	HUMAN	16.1785	17.1048	0.926294
Q9P2J5	SYLC_HUMAN	LARS1	Leucine--tRNA ligase, cytoplasmic	68530.9	140834	HUMAN	16.0645	17.1036	1.03917
Q03518	TAP1_HUMAN	TAP1	Antigen peptide transporter 1	21371.8	140524	HUMAN	14.3834	17.1005	2.71704
Q9NWK9	BCD1_HUMAN	ZNHIT6	Box C/D snoRNA protein 1	57771.6	140479	HUMAN	15.8181	17.1	1.28192
Q08722	CD47_HUMAN	CD47	Leukocyte surface antigen CD47	47520.3	140243	HUMAN	15.5363	17.0976	1.56131
P21399	ACOHC_HUMAN	ACO1	Cytoplasmic aconitate hydratase	77261.4	140003	HUMAN	16.2375	17.0951	0.857638
Q9BZG1	RAB34_HUMAN	RAB34	Ras-related protein Rab-34	44371.1	139740	HUMAN	15.4373	17.0924	1.65505
Q8IZH2	XRN1_HUMAN	XRN1	5'-3' exoribonuclease 1	137627	139378	HUMAN	17.0704	17.0886	0.0182393
Q9H4M9	EHD1_HUMAN	EHD1	EH domain-containing protein 1	64129.3	139194	HUMAN	15.9687	17.0867	1.11804
P61803	DAD1_HUMAN	DAD1	Dolichyl-diphosphooligosaccharide--protein glycosyltransferase subunit DAD1	24298.2	139192	HUMAN	14.5686	17.0867	2.51815
Q9Y5S9	RBM8A_HUMAN	RBM8A	RNA-binding protein 8A	69961.3	139161	HUMAN	16.0943	17.0864	0.992126
Q93009	UBP7_HUMAN	USP7	Ubiquitin carboxyl-terminal hydrolase 7	123007	138948	HUMAN	16.9084	17.0842	0.175805
Q9UPT5	EXOC7_HUMAN	EXOC7	Exocyst complex component 7	97119.8	138650	HUMAN	16.5675	17.0811	0.51361
P48729	KC1A_HUMAN	CSNK1A1	Casein kinase I isoform alpha	113082	138272	HUMAN	16.787	17.0771	0.29014
P12814	ACTN1_HUMAN	ACTN1	Alpha-actinin-1	31914.4	138148	HUMAN	14.9619	17.0759	2.11394
Q10471	GALT2_HUMAN	GALNT2	Polypeptide N-acetylgalactosaminyltransferase 2	24784.3	137664	HUMAN	14.5971	17.0708	2.47365
Q96KR1	ZFR_HUMAN	ZFR	Zinc finger RNA-binding protein	109986	137419	HUMAN	16.747	17.0682	0.321262
O00233	PSMD9_HUMAN	PSMD9	26S proteasome non-ATPase regulatory subunit 9	194210	137389	HUMAN	17.5673	17.0679	-0.499351
Q6P2E9	EDC4_HUMAN	EDC4	Enhancer of mRNA-decapping protein 4	127861	137325	HUMAN	16.9642	17.0672	0.103018
O00178	GTPB1_HUMAN	GTPBP1	GTP-binding protein 1	204468	137082	HUMAN	17.6415	17.0647	-0.576836
Q9UL25	RAB21_HUMAN	RAB21	Ras-related protein Rab-21	30529.7	136977	HUMAN	14.8979	17.0636	2.16565
Q92600	CNOT9_HUMAN	CNOT9	CCR4-NOT transcription complex subunit 9	84013.9	136927	HUMAN	16.3583	17.063	0.704707
Q2TAY7	SMU1_HUMAN	SMU1	WD40 repeat-containing protein SMU1	35247.8	136688	HUMAN	15.1052	17.0605	1.95528
Q9UNQ2	DIM1_HUMAN	DIMT1	Probable dimethyladenosine transferase	76488.8	136572	HUMAN	16.223	17.0593	0.836341
P61764	STXB1_HUMAN	STXBP1	Syntaxin-binding protein 1	137912	136125	HUMAN	17.0734	17.0546	-0.0188159
P52701	MSH6_HUMAN	MSH6	DNA mismatch repair protein Msh6	143245	136051	HUMAN	17.1281	17.0538	-0.0743372
Q01628	IFM3_HUMAN	IFITM3	Interferon-induced transmembrane protein 3	17653.9	136040	HUMAN	14.1077	17.0537	2.94597
Q9H6R6	ZDHC6_HUMAN	ZDHHC6	Palmitoyltransferase ZDHHC6		136038	HUMAN	NA	17.0537	only in L2 chlamydia
P00387	NB5R3_HUMAN	CYB5R3	NADH-cytochrome b5 reductase 3	35985.2	136025	HUMAN	15.1351	17.0535	1.9184
Q14108	SCRB2_HUMAN	SCARB2	Lysosome membrane protein 2	40445.7	135973	HUMAN	15.3037	17.053	1.74926
O95985	TOP3B_HUMAN	TOP3B	DNA topoisomerase 3-beta-1	65877.7	135629	HUMAN	16.0075	17.0493	1.0418
O95297	MPZL1_HUMAN	MPZL1	Myelin protein zero-like protein 1	59271	135218	HUMAN	15.855	17.0449	1.18989
P50579	MAP2_HUMAN	METAP2	Methionine aminopeptidase 2	64657	135112	HUMAN	15.9805	17.0438	1.06328
Q9UBM7	DHCR7_HUMAN	DHCR7	7-dehydrocholesterol reductase	19034.7	134882	HUMAN	14.2163	17.0413	2.82499
Q8NEW0	ZNT7_HUMAN	SLC30A7	Zinc transporter 7	12559.9	134671	HUMAN	13.6165	17.0391	3.42254
Q13200	PSMD2_HUMAN	PSMD2	26S proteasome non-ATPase regulatory subunit 2	82949.2	134534	HUMAN	16.3399	17.0376	0.697671
Q9Y383	LC7L2_HUMAN	LUC7L2	Putative RNA-binding protein Luc7-like 2	115778	134026	HUMAN	16.821	17.0322	0.211152
Q8WVV9	HNRLL_HUMAN	HNRNPLL	Heterogeneous nuclear ribonucleoprotein L-like	120249	133903	HUMAN	16.8757	17.0308	0.155163
O60716	CTND1_HUMAN	CTNND1	Catenin delta-1	93958.7	133869	HUMAN	16.5197	17.0305	0.510723
P19022	CADH2_HUMAN	CDH2	Cadherin-2	65222.7	133457	HUMAN	15.9931	17.026	1.03293
O15400	STX7_HUMAN	STX7	Syntaxin-7	55844.1	133430	HUMAN	15.7691	17.0257	1.25661
Q8WXX5	DNJC9_HUMAN	DNAJC9	DnaJ homolog subfamily C member 9	203529	133430	HUMAN	17.6349	17.0257	-0.609151
Q9NXF1	TEX10_HUMAN	TEX10	Testis-expressed protein 10	50167.5	132828	HUMAN	15.6145	17.0192	1.40473
Q7Z3B1	NEGR1_HUMAN	NEGR1	Neuronal growth regulator 1	66045.8	132580	HUMAN	16.0112	17.0165	1.00532
Q9UIV1	CNOT7_HUMAN	CNOT7	CCR4-NOT transcription complex subunit 7	91047.7	132494	HUMAN	16.4743	17.0156	0.541233
Q3ZAQ7	VMA21_HUMAN	VMA21	Vacuolar ATPase assembly integral membrane protein VMA21	23982.5	132460	HUMAN	14.5497	17.0152	2.4655
P46459	NSF_HUMAN	NSF	Vesicle-fusing ATPase	211117	132269	HUMAN	17.6877	17.0131	-0.674568
Q9NR45	SIAS_HUMAN	NANS	Sialic acid synthase	197066	132207	HUMAN	17.5883	17.0124	-0.57588
Q9UHA4	LTOR3_HUMAN	LAMTOR3	Ragulator complex protein LAMTOR3	91687.6	131962	HUMAN	16.4844	17.0098	0.525324
Q15003	CND2_HUMAN	NCAPH	Condensin complex subunit 2	162110	131671	HUMAN	17.3066	17.0066	-0.300035
Q8WYA6	CTBL1_HUMAN	CTNNBL1	Beta-catenin-like protein 1	58890.1	131152	HUMAN	15.8457	17.0009	1.15514
Q8WTV0	SCRB1_HUMAN	SCARB1	Scavenger receptor class B member 1	44209.6	131060	HUMAN	15.4321	16.9999	1.5678
Q14254	FLOT2_HUMAN	FLOT2	Flotillin-2	37337.4	131045	HUMAN	15.1883	16.9997	1.81137
P21964	COMT_HUMAN	COMT	Catechol O-methyltransferase	33453.4	130408	HUMAN	15.0299	16.9927	1.96281
Q8IYB3	SRRM1_HUMAN	SRRM1	Serine/arginine repetitive matrix protein 1	36535	130374	HUMAN	15.157	16.9923	1.83531
Q9BPZ7	SIN1_HUMAN	MAPKAP1	Target of rapamycin complex 2 subunit MAPKAP1	183847	129011	HUMAN	17.4881	16.9771	-0.511012
P00505	AATM_HUMAN	GOT2	Aspartate aminotransferase, mitochondrial	84166.7	128836	HUMAN	16.361	16.9752	0.614214
Q9HAU5	RENT2_HUMAN	UPF2	Regulator of nonsense transcripts 2	245294	128749	HUMAN	17.9042	16.9742	-0.929951
Q96DZ1	ERLEC_HUMAN	ERLEC1	Endoplasmic reticulum lectin 1		128680	HUMAN	NA	16.9734	only in L2 chlamydia
Q9H2H9	S38A1_HUMAN	SLC38A1	Sodium-coupled neutral amino acid symporter 1	42830	128288	HUMAN	15.3863	16.969	1.58269
P13645	K1C10_HUMAN	KRT10	Keratin, type I cytoskeletal 10	209635	128283	HUMAN	17.6775	16.969	-0.70855
P35221	CTNA1_HUMAN	CTNNA1	Catenin alpha-1	130372	128042	HUMAN	16.9923	16.9663	-0.0260169
Q02818	NUCB1_HUMAN	NUCB1	Nucleobindin-1	17680.7	127739	HUMAN	14.1099	16.9628	2.85295
P24941	CDK2_HUMAN	CDK2	Cyclin-dependent kinase 2	245476	127595	HUMAN	17.9052	16.9612	-0.94401
P35659	DEK_HUMAN	DEK	Protein DEK	128244	127423	HUMAN	16.9685	16.9593	-0.00926562
O75110	ATP9A_HUMAN	ATP9A	Probable phospholipid-transporting ATPase IIA	39829.2	127056	HUMAN	15.2815	16.9551	1.67357
Q9HCS7	SYF1_HUMAN	XAB2	Pre-mRNA-splicing factor SYF1	91681.6	127034	HUMAN	16.4843	16.9549	0.470511
P60033	CD81_HUMAN	CD81	CD81 antigen	52777.5	126641	HUMAN	15.6876	16.9504	1.26275
P06756	ITAV_HUMAN	ITGAV	Integrin alpha-V	53491.4	126378	HUMAN	15.707	16.9474	1.24037
P33527	MRP1_HUMAN	ABCC1	Multidrug resistance-associated protein 1	39626.6	126358	HUMAN	15.2742	16.9472	1.67298
Q6Y1H2	HACD2_HUMAN	HACD2	Very-long-chain (3R)-3-hydroxyacyl-CoA dehydratase 2	12004.5	126248	HUMAN	13.5513	16.9459	3.39461
Q7Z739	YTHD3_HUMAN	YTHDF3	YTH domain-containing family protein 3	88534	125838	HUMAN	16.4339	16.9412	0.507264
Q14974	IMB1_HUMAN	KPNB1	Importin subunit beta-1	100157	125834	HUMAN	16.6119	16.9412	0.329259
O00443	P3C2A_HUMAN	PIK3C2A	Phosphatidylinositol 4-phosphate 3-kinase C2 domain-containing subunit alpha	97309.9	125816	HUMAN	16.5703	16.941	0.370657
P61604	CH10_HUMAN	HSPE1	10 kDa heat shock protein, mitochondrial	30727.9	125753	HUMAN	14.9073	16.9402	2.03297
Q92879	CELF1_HUMAN	CELF1	CUGBP Elav-like family member 1	40193.4	125408	HUMAN	15.2947	16.9363	1.6416
O95747	OXSR1_HUMAN	OXSR1	Serine/threonine-protein kinase OSR1	262397	125291	HUMAN	18.0014	16.9349	-1.06647
Q9BTV4	TMM43_HUMAN	TMEM43	Transmembrane protein 43	15809.4	125284	HUMAN	13.9485	16.9348	2.98635
O76021	RL1D1_HUMAN	RSL1D1	Ribosomal L1 domain-containing protein 1	58394.7	125227	HUMAN	15.8335	16.9342	1.10064
P49815	TSC2_HUMAN	TSC2	Tuberin	179567	125039	HUMAN	17.4542	16.932	-0.522144
Q16576	RBBP7_HUMAN	RBBP7	Histone-binding protein RBBP7	107925	124270	HUMAN	16.7197	16.9231	0.203449
Q86YQ8	CPNE8_HUMAN	CPNE8	Copine-8	48312.6	124166	HUMAN	15.5601	16.9219	1.3618
P43307	SSRA_HUMAN	SSR1	Translocon-associated protein subunit alpha	14377.3	123839	HUMAN	13.8115	16.9181	3.1066
Q01844	EWS_HUMAN	EWSR1	RNA-binding protein EWS	461895	123701	HUMAN	18.8172	16.9165	-1.90071
O95232	LC7L3_HUMAN	LUC7L3	Luc7-like protein 3	59269.7	123521	HUMAN	15.855	16.9144	1.05939
Q8NB91	FANCB_HUMAN	FANCB	Fanconi anemia group B protein	114090	123371	HUMAN	16.7998	16.9126	0.112831
Q7L7X3	TAOK1_HUMAN	TAOK1	Serine/threonine-protein kinase TAO1	78067.9	123324	HUMAN	16.2524	16.9121	0.659652
Q8N2K0	ABD12_HUMAN	ABHD12	Lysophosphatidylserine lipase ABHD12	26060.1	123123	HUMAN	14.6696	16.9097	2.24019
Q15404	RSU1_HUMAN	RSU1	Ras suppressor protein 1	104676	122950	HUMAN	16.6756	16.9077	0.232141
Q9H3N1	TMX1_HUMAN	TMX1	Thioredoxin-related transmembrane protein 1	21728.1	122514	HUMAN	14.4073	16.9026	2.49531
Q9UKV8	AGO2_HUMAN	AGO2	Protein argonaute-2	51676.7	122323	HUMAN	15.6572	16.9003	1.24311
O43837	IDH3B_HUMAN	IDH3B	Isocitrate dehydrogenase [NAD] subunit beta, mitochondrial	84240.5	122288	HUMAN	16.3622	16.8999	0.537697
Q99986	VRK1_HUMAN	VRK1	Serine/threonine-protein kinase VRK1	55987.1	122222	HUMAN	15.7728	16.8991	1.12634
Q96MW1	CCD43_HUMAN	CCDC43	Coiled-coil domain-containing protein 43	141263	122138	HUMAN	17.108	16.8982	-0.209872
P25787	PSA2_HUMAN	PSMA2	Proteasome subunit alpha type-2	97289.9	122132	HUMAN	16.57	16.8981	0.328079
P62306	RUXF_HUMAN	SNRPF	Small nuclear ribonucleoprotein F	26098.4	121929	HUMAN	14.6717	16.8957	2.22401
P52298	NCBP2_HUMAN	NCBP2	Nuclear cap-binding protein subunit 2	85822.2	121879	HUMAN	16.3891	16.8951	0.506027
O75477	ERLN1_HUMAN	ERLIN1	Erlin-1	20852.1	121852	HUMAN	14.3479	16.8948	2.54687
O00194	RB27B_HUMAN	RAB27B	Ras-related protein Rab-27B		121769	HUMAN	NA	16.8938	only in L2 chlamydia
P01130	LDLR_HUMAN	LDLR	Low-density lipoprotein receptor	18901.1	121731	HUMAN	14.2062	16.8933	2.68715
Q92542	NICA_HUMAN	NCSTN	Nicastrin	43903.2	121720	HUMAN	15.422	16.8932	1.47117
Q15645	PCH2_HUMAN	TRIP13	Pachytene checkpoint protein 2 homolog	194505	121694	HUMAN	17.5694	16.8929	-0.676549
Q9H2V7	SPNS1_HUMAN	SPNS1	Protein spinster homolog 1	31015.8	121581	HUMAN	14.9207	16.8916	1.97084
P23588	IF4B_HUMAN	EIF4B	Eukaryotic translation initiation factor 4B	549443	121407	HUMAN	19.0676	16.8895	-2.17812
Q9NTJ5	SAC1_HUMAN	SACM1L	Phosphatidylinositol-3-phosphatase SAC1	31354.8	121352	HUMAN	14.9364	16.8888	1.95244
Q2M389	WASC4_HUMAN	WASHC4	WASH complex subunit 4	42522.3	121329	HUMAN	15.3759	16.8886	1.51263
Q15904	VAS1_HUMAN	ATP6AP1	V-type proton ATPase subunit S1	33183.9	121099	HUMAN	15.0182	16.8858	1.86763
Q14192	FHL2_HUMAN	FHL2	Four and a half LIM domains protein 2	367165	120830	HUMAN	18.4861	16.8826	-1.60345
P52597	HNRPF_HUMAN	HNRNPF	Heterogeneous nuclear ribonucleoprotein F	293326	120748	HUMAN	18.1621	16.8816	-1.28051
Q12768	WASC5_HUMAN	WASHC5	WASH complex subunit 5	46101.9	120663	HUMAN	15.4925	16.8806	1.38809
Q13636	RAB31_HUMAN	RAB31	Ras-related protein Rab-31	30180.4	120582	HUMAN	14.8813	16.8797	1.99833
Q9NVP1	DDX18_HUMAN	DDX18	ATP-dependent RNA helicase DDX18	105776	120560	HUMAN	16.6907	16.8794	0.188739
Q99805	TM9S2_HUMAN	TM9SF2	Transmembrane 9 superfamily member 2	48927.5	120280	HUMAN	15.5784	16.876	1.29768
P09382	LEG1_HUMAN	LGALS1	Galectin-1	61837.2	120208	HUMAN	15.9162	16.8752	0.958986
P12259	FA5_HUMAN	F5	Coagulation factor V	52780.4	120038	HUMAN	15.6877	16.8731	1.18542
P06865	HEXA_HUMAN	HEXA	Beta-hexosaminidase subunit alpha	30473.7	119905	HUMAN	14.8953	16.8715	1.97626
P36969	GPX4_HUMAN	GPX4	Phospholipid hydroperoxide glutathione peroxidase GPX4	75528.4	119779	HUMAN	16.2047	16.87	0.665284
O43809	CPSF5_HUMAN	NUDT21	Cleavage and polyadenylation specificity factor subunit 5	69717.8	119774	HUMAN	16.0892	16.87	0.780716
P54852	EMP3_HUMAN	EMP3	Epithelial membrane protein 3		119228	HUMAN	NA	16.8634	only in L2 chlamydia
P16435	NCPR_HUMAN	POR	NADPH--cytochrome P450 reductase	22851.9	119138	HUMAN	14.48	16.8623	2.38225
Q9Y295	DRG1_HUMAN	DRG1	Developmentally-regulated GTP-binding protein 1	412437	119063	HUMAN	18.6538	16.8614	-1.79245
Q13057	COASY_HUMAN	COASY	Bifunctional coenzyme A synthase	637712	119028	HUMAN	19.2825	16.8609	-2.4216
P12883	MYH7_HUMAN	MYH7	Myosin-7	261160	118940	HUMAN	17.9946	16.8599	-1.1347
Q05682	CALD1_HUMAN	CALD1	Caldesmon	78923.2	118891	HUMAN	16.2682	16.8593	0.591118
P50851	LRBA_HUMAN	LRBA	Lipopolysaccharide-responsive and beige-like anchor protein	81212.6	118810	HUMAN	16.3094	16.8583	0.548881
Q15008	PSMD6_HUMAN	PSMD6	26S proteasome non-ATPase regulatory subunit 6	83752.3	118591	HUMAN	16.3538	16.8556	0.501794
P06454	PTMA_HUMAN	PTMA	Prothymosin alpha	84802.6	118441	HUMAN	16.3718	16.8538	0.481988
P33991	MCM4_HUMAN	MCM4	DNA replication licensing factor MCM4	232399	118373	HUMAN	17.8262	16.853	-0.973264
P62070	RRAS2_HUMAN	RRAS2	Ras-related protein R-Ras2	30225.6	117729	HUMAN	14.8835	16.8451	1.96163
Q9Y490	TLN1_HUMAN	TLN1	Talin-1	144847	117358	HUMAN	17.1442	16.8406	-0.303614
P47712	PA24A_HUMAN	PLA2G4A	Cytosolic phospholipase A2	119714	117347	HUMAN	16.8692	16.8404	-0.0288109
O00231	PSD11_HUMAN	PSMD11	26S proteasome non-ATPase regulatory subunit 11	98015.8	117119	HUMAN	16.5807	16.8376	0.256889
Q96HE7	ERO1A_HUMAN	ERO1A	ERO1-like protein alpha	15953.9	117068	HUMAN	13.9616	16.837	2.87537
Q9Y5S2	MRCKB_HUMAN	CDC42BPB	Serine/threonine-protein kinase MRCK beta	118935	117040	HUMAN	16.8598	16.8366	-0.0231717
Q02809	PLOD1_HUMAN	PLOD1	Procollagen-lysine,2-oxoglutarate 5-dioxygenase 1	32798.4	116848	HUMAN	15.0013	16.8343	1.83294
Q9P003	CNIH4_HUMAN	CNIH4	Protein cornichon homolog 4		116830	HUMAN	NA	16.8341	only in L2 chlamydia
Q86V81	THOC4_HUMAN	ALYREF	THO complex subunit 4	98406.1	116815	HUMAN	16.5865	16.8339	0.247406
Q08380	LG3BP_HUMAN	LGALS3BP	Galectin-3-binding protein	57115.1	116808	HUMAN	15.8016	16.8338	1.03219
P51153	RAB13_HUMAN	RAB13	Ras-related protein Rab-13	34375.9	116508	HUMAN	15.0691	16.8301	1.76096
Q96RF0	SNX18_HUMAN	SNX18	Sorting nexin-18	202592	116332	HUMAN	17.6282	16.8279	-0.800329
O95486	SC24A_HUMAN	SEC24A	Protein transport protein Sec24A	34241.3	116149	HUMAN	15.0634	16.8256	1.76217
P53801	PTTG_HUMAN	PTTG1IP	Pituitary tumor-transforming gene 1 protein-interacting protein	39013.4	116142	HUMAN	15.2517	16.8255	1.57385
O14972	VP26C_HUMAN	VPS26C	Vacuolar protein sorting-associated protein 26C	60450.4	115991	HUMAN	15.8835	16.8237	0.940189
Q9BQ52	RNZ2_HUMAN	ELAC2	Zinc phosphodiesterase ELAC protein 2	88616.5	115844	HUMAN	16.4353	16.8218	0.386536
P52594	AGFG1_HUMAN	AGFG1	Arf-GAP domain and FG repeat-containing protein 1	56379.4	115832	HUMAN	15.7829	16.8217	1.03879
O75494	SRS10_HUMAN	SRSF10	Serine/arginine-rich splicing factor 10	44049.4	115747	HUMAN	15.4268	16.8206	1.39378
P20338	RAB4A_HUMAN	RAB4A	Ras-related protein Rab-4A	48674.5	115742	HUMAN	15.5709	16.8206	1.24967
Q9NZI8	IF2B1_HUMAN	IGF2BP1	Insulin-like growth factor 2 mRNA-binding protein 1	167022	115739	HUMAN	17.3497	16.8205	-0.529163
P48556	PSMD8_HUMAN	PSMD8	26S proteasome non-ATPase regulatory subunit 8	95521.2	115708	HUMAN	16.5435	16.8201	0.276596
Q8TEQ6	GEMI5_HUMAN	GEMIN5	Gem-associated protein 5	123592	115654	HUMAN	16.9152	16.8195	-0.0957702
P98082	DAB2_HUMAN	DAB2	Disabled homolog 2	43656	115434	HUMAN	15.4139	16.8167	1.40282
Q96KP1	EXOC2_HUMAN	EXOC2	Exocyst complex component 2	74523.1	115086	HUMAN	16.1854	16.8124	0.626953
Q9BVP2	GNL3_HUMAN	GNL3	Guanine nucleotide-binding protein-like 3	146835	114879	HUMAN	17.1638	16.8098	-0.354081
Q15843	NEDD8_HUMAN	NEDD8	NEDD8	154329	114749	HUMAN	17.2356	16.8081	-0.427528
P30153	2AAA_HUMAN	PPP2R1A	Serine/threonine-protein phosphatase 2A 65 kDa regulatory subunit A alpha isoform	148412	114737	HUMAN	17.1792	16.808	-0.371277
Q9HBH0	RHOF_HUMAN	RHOF	Rho-related GTP-binding protein RhoF	32536.1	114517	HUMAN	14.9898	16.8052	1.81545
O43414	ERI3_HUMAN	ERI3	ERI1 exoribonuclease 3	44724.1	114474	HUMAN	15.4488	16.8047	1.3559
P49642	PRI1_HUMAN	PRIM1	DNA primase small subunit	164130	114246	HUMAN	17.3245	16.8018	-0.522695
P78310	CXAR_HUMAN	CXADR	Coxsackievirus and adenovirus receptor	42632.7	114173	HUMAN	15.3797	16.8009	1.42119
Q9BTC0	DIDO1_HUMAN	DIDO1	Death-inducer obliterator 1	144480	114087	HUMAN	17.1405	16.7998	-0.340735
O60762	DPM1_HUMAN	DPM1	Dolichol-phosphate mannosyltransferase subunit 1	20450.9	113824	HUMAN	14.3199	16.7964	2.47657
Q9UQE7	SMC3_HUMAN	SMC3	Structural maintenance of chromosomes protein 3	94580.1	113445	HUMAN	16.5292	16.7916	0.262384
O15031	PLXB2_HUMAN	PLXNB2	Plexin-B2	46244.4	113385	HUMAN	15.497	16.7909	1.29388
P53671	LIMK2_HUMAN	LIMK2	LIM domain kinase 2	256172	113370	HUMAN	17.9668	16.7907	-1.17607
Q86TU7	SETD3_HUMAN	SETD3	Actin-histidine N-methyltransferase	84467	113250	HUMAN	16.3661	16.7892	0.423051
O75367	H2AY_HUMAN	MACROH2A1	Core histone macro-H2A.1	110999	113178	HUMAN	16.7602	16.7882	0.0280469
Q8NI27	THOC2_HUMAN	THOC2	THO complex subunit 2	51287	112937	HUMAN	15.6463	16.7852	1.13885
Q96P11	NSUN5_HUMAN	NSUN5	28S rRNA (cytosine-C(5))-methyltransferase	84672.3	112927	HUMAN	16.3696	16.785	0.415428
Q9Y237	PIN4_HUMAN	PIN4	Peptidyl-prolyl cis-trans isomerase NIMA-interacting 4	124626	112528	HUMAN	16.9272	16.7799	-0.147321
Q92626	PXDN_HUMAN	PXDN	Peroxidasin homolog	118071	112382	HUMAN	16.8493	16.7781	-0.0712437
P00390	GSHR_HUMAN	GSR	Glutathione reductase, mitochondrial	73707.2	112301	HUMAN	16.1695	16.777	0.607493
P08621	RU17_HUMAN	SNRNP70	U1 small nuclear ribonucleoprotein 70 kDa	65373.7	112291	HUMAN	15.9964	16.7769	0.78046
P61088	UBE2N_HUMAN	UBE2N	Ubiquitin-conjugating enzyme E2 N	83740.4	112234	HUMAN	16.3536	16.7762	0.422514
P31948	STIP1_HUMAN	STIP1	Stress-induced-phosphoprotein 1	87764.9	112217	HUMAN	16.4214	16.7759	0.354575
Q9BV86	NTM1A_HUMAN	NTMT1	N-terminal Xaa-Pro-Lys N-methyltransferase 1	160256	112156	HUMAN	17.29	16.7751	-0.514872
O43670	ZN207_HUMAN	ZNF207	BUB3-interacting and GLEBS motif-containing protein ZNF207	89638.8	112086	HUMAN	16.4518	16.7742	0.322411
P27694	RFA1_HUMAN	RPA1	Replication protein A 70 kDa DNA-binding subunit	228595	112011	HUMAN	17.8024	16.7733	-1.02915
P67812	SC11A_HUMAN	SEC11A	Signal peptidase complex catalytic subunit SEC11A	10320.3	111790	HUMAN	13.3332	16.7704	3.43723
Q9NRY4	RHG35_HUMAN	ARHGAP35	Rho GTPase-activating protein 35	98914.9	111727	HUMAN	16.5939	16.7696	0.175718
Q9Y639	NPTN_HUMAN	NPTN	Neuroplastin	34869.5	111683	HUMAN	15.0897	16.7691	1.67937
Q96GM8	TOE1_HUMAN	TOE1	Target of EGR1 protein 1	96225.3	111356	HUMAN	16.5541	16.7648	0.210691
O43237	DC1L2_HUMAN	DYNC1LI2	Cytoplasmic dynein 1 light intermediate chain 2	181551	111278	HUMAN	17.47	16.7638	-0.706206
Q9Y6M7	S4A7_HUMAN	SLC4A7	Sodium bicarbonate cotransporter 3	31853.6	111151	HUMAN	14.9592	16.7622	1.80299
Q96QR8	PURB_HUMAN	PURB	Transcriptional regulator protein Pur-beta	86598.1	110975	HUMAN	16.402	16.7599	0.357827
Q5VIR6	VPS53_HUMAN	VPS53	Vacuolar protein sorting-associated protein 53 homolog	95328.4	110877	HUMAN	16.5406	16.7586	0.217982
Q14644	RASA3_HUMAN	RASA3	Ras GTPase-activating protein 3	64214.2	110844	HUMAN	15.9706	16.7582	0.787566
Q15392	DHC24_HUMAN	DHCR24	Delta(24)-sterol reductase	16988.2	110361	HUMAN	14.0522	16.7519	2.69963
P61289	PSME3_HUMAN	PSME3	Proteasome activator complex subunit 3	198395	110341	HUMAN	17.598	16.7516	-0.846407
Q3V6T2	GRDN_HUMAN	CCDC88A	Girdin	131697	110051	HUMAN	17.0069	16.7478	-0.25905
Q9Y4F1	FARP1_HUMAN	FARP1	FERM, ARHGEF and pleckstrin domain-containing protein 1	49832	110026	HUMAN	15.6048	16.7475	1.1427
O00541	PESC_HUMAN	PES1	Pescadillo homolog	60501.7	109837	HUMAN	15.8847	16.745	0.860317
P09884	DPOLA_HUMAN	POLA1	DNA polymerase alpha catalytic subunit	178483	109752	HUMAN	17.4454	16.7439	-0.701539
Q9UNM6	PSD13_HUMAN	PSMD13	26S proteasome non-ATPase regulatory subunit 13	61806.2	109630	HUMAN	15.9155	16.7423	0.826819
P19525	E2AK2_HUMAN	EIF2AK2	Interferon-induced, double-stranded RNA-activated protein kinase	174333	109461	HUMAN	17.4115	16.7401	-0.671429
Q07157	ZO1_HUMAN	TJP1	Tight junction protein ZO-1	60585	109431	HUMAN	15.8867	16.7397	0.852989
Q6NW29	RWDD4_HUMAN	RWDD4	RWD domain-containing protein 4	38815	109295	HUMAN	15.2443	16.7379	1.49354
O14530	TXND9_HUMAN	TXNDC9	Thioredoxin domain-containing protein 9	122992	109244	HUMAN	16.9082	16.7372	-0.17101
P17612	KAPCA_HUMAN	PRKACA	cAMP-dependent protein kinase catalytic subunit alpha	208855	108896	HUMAN	17.6721	16.7326	-0.939551
Q9BR76	COR1B_HUMAN	CORO1B	Coronin-1B	114471	108807	HUMAN	16.8046	16.7314	-0.0732108
O00560	SDCB1_HUMAN	SDCBP	Syntenin-1	47842	108761	HUMAN	15.546	16.7308	1.18481
P61077	UB2D3_HUMAN	UBE2D3	Ubiquitin-conjugating enzyme E2 D3	67855.9	108569	HUMAN	16.0502	16.7283	0.678066
Q8TCJ2	STT3B_HUMAN	STT3B	Dolichyl-diphosphooligosaccharide--protein glycosyltransferase subunit STT3B	15062.1	108307	HUMAN	13.8786	16.7248	2.84613
P10643	CO7_HUMAN	C7	Complement component C7	72397.6	108012	HUMAN	16.1437	16.7208	0.577178
Q04206	TF65_HUMAN	RELA	Transcription factor p65	95165.4	107911	HUMAN	16.5381	16.7195	0.181333
O43583	DENR_HUMAN	DENR	Density-regulated protein	77137.1	107821	HUMAN	16.2351	16.7183	0.483141
P09012	SNRPA_HUMAN	SNRPA	U1 small nuclear ribonucleoprotein A	61551.6	107790	HUMAN	15.9095	16.7179	0.808355
Q9UJF2	NGAP_HUMAN	RASAL2	Ras GTPase-activating protein nGAP	165368	107787	HUMAN	17.3353	16.7178	-0.617497
Q9Y6G5	COMDA_HUMAN	COMMD10	COMM domain-containing protein 10	49194.3	107782	HUMAN	15.5862	16.7178	1.13155
O95456	PSMG1_HUMAN	PSMG1	Proteasome assembly chaperone 1	100195	107730	HUMAN	16.6125	16.7171	0.10461
Q8IXH7	NELFD_HUMAN	NELFCD	Negative elongation factor C/D	125368	107489	HUMAN	16.9358	16.7138	-0.22198
P55795	HNRH2_HUMAN	HNRNPH2	Heterogeneous nuclear ribonucleoprotein H2	89675	107398	HUMAN	16.4524	16.7126	0.260189
O43504	LTOR5_HUMAN	LAMTOR5	Ragulator complex protein LAMTOR5	45930.7	107234	HUMAN	15.4872	16.7104	1.22323
Q13547	HDAC1_HUMAN	HDAC1	Histone deacetylase 1	74208.1	107104	HUMAN	16.1793	16.7087	0.529364
Q92979	NEP1_HUMAN	EMG1	Ribosomal RNA small subunit methyltransferase NEP1	49363.5	107025	HUMAN	15.5912	16.7076	1.11643
Q96EE3	SEH1_HUMAN	SEH1L	Nucleoporin SEH1	54946.2	106965	HUMAN	15.7457	16.7068	0.961047
Q99543	DNJC2_HUMAN	DNAJC2	DnaJ homolog subfamily C member 2	103355	106856	HUMAN	16.6572	16.7053	0.0480597
Q30201	HFE_HUMAN	HFE	Hereditary hemochromatosis protein	23942.5	106648	HUMAN	14.5473	16.7025	2.15521
Q9UI10	EI2BD_HUMAN	EIF2B4	Translation initiation factor eIF2B subunit delta	347537	106604	HUMAN	18.4068	16.7019	-1.70491
P15586	GNS_HUMAN	GNS	N-acetylglucosamine-6-sulfatase	39668.1	106516	HUMAN	15.2757	16.7007	1.42502
Q7Z2W4	ZCCHV_HUMAN	ZC3HAV1	Zinc finger CCCH-type antiviral protein 1	293200	106421	HUMAN	18.1615	16.6994	-1.4621
Q13421	MSLN_HUMAN	MSLN	Mesothelin	99476.1	106406	HUMAN	16.6021	16.6992	0.0971577
Q9UGJ1	GCP4_HUMAN	TUBGCP4	Gamma-tubulin complex component 4	112382	106227	HUMAN	16.7781	16.6968	-0.0812605
P11169	GTR3_HUMAN	SLC2A3	Solute carrier family 2, facilitated glucose transporter member 3	20814.9	106182	HUMAN	14.3453	16.6962	2.35085
P52565	GDIR1_HUMAN	ARHGDIA	Rho GDP-dissociation inhibitor 1	59726.3	106025	HUMAN	15.8661	16.694	0.827966
Q9UBS4	DJB11_HUMAN	DNAJB11	DnaJ homolog subfamily B member 11	32116.3	105932	HUMAN	14.971	16.6928	1.72176
P02647	APOA1_HUMAN	APOA1	Apolipoprotein A-I	18346.1	105837	HUMAN	14.1632	16.6915	2.5283
Q71U36	TBA1A_HUMAN	TUBA1A	Tubulin alpha-1A chain	239720	105657	HUMAN	17.871	16.689	-1.18196
Q15046	SYK_HUMAN	KARS1	Lysine--tRNA ligase	30007.8	105633	HUMAN	14.873	16.6887	1.81565
Q99735	MGST2_HUMAN	MGST2	Microsomal glutathione S-transferase 2	13813.5	105562	HUMAN	13.7538	16.6877	2.93394
Q13445	TMED1_HUMAN	TMED1	Transmembrane emp24 domain-containing protein 1	7277.49	105347	HUMAN	12.8292	16.6848	3.85556
Q16630	CPSF6_HUMAN	CPSF6	Cleavage and polyadenylation specificity factor subunit 6	38146	105227	HUMAN	15.2192	16.6831	1.4639
P63208	SKP1_HUMAN	SKP1	S-phase kinase-associated protein 1	90383.5	105211	HUMAN	16.4638	16.6829	0.219154
P35222	CTNB1_HUMAN	CTNNB1	Catenin beta-1	41028.9	104986	HUMAN	15.3244	16.6798	1.35548
P19387	RPB3_HUMAN	POLR2C	DNA-directed RNA polymerase II subunit RPB3	240619	104891	HUMAN	17.8764	16.6785	-1.19786
Q8N357	S35F6_HUMAN	SLC35F6	Solute carrier family 35 member F6	19137	104835	HUMAN	14.2241	16.6778	2.45368
Q9NYU2	UGGG1_HUMAN	UGGT1	UDP-glucose:glycoprotein glucosyltransferase 1	23500.6	104510	HUMAN	14.5204	16.6733	2.15287
Q9UHL4	DPP2_HUMAN	DPP7	Dipeptidyl peptidase 2	42361.9	104246	HUMAN	15.3705	16.6696	1.29915
Q96FS4	SIPA1_HUMAN	SIPA1	Signal-induced proliferation-associated protein 1	116315	104236	HUMAN	16.8277	16.6695	-0.158184
Q99985	SEM3C_HUMAN	SEMA3C	Semaphorin-3C	96720.4	104228	HUMAN	16.5615	16.6694	0.107851
Q13277	STX3_HUMAN	STX3	Syntaxin-3	42709.7	104195	HUMAN	15.3823	16.6689	1.28665
P33316	DUT_HUMAN	DUT	Deoxyuridine 5'-triphosphate nucleotidohydrolase, mitochondrial	149421	104052	HUMAN	17.189	16.6669	-0.522078
Q16531	DDB1_HUMAN	DDB1	DNA damage-binding protein 1	110783	104017	HUMAN	16.7574	16.6665	-0.0909172
Q9UH65	SWP70_HUMAN	SWAP70	Switch-associated protein 70	83743.7	103855	HUMAN	16.3537	16.6642	0.310518
Q08945	SSRP1_HUMAN	SSRP1	FACT complex subunit SSRP1	58637.5	103790	HUMAN	15.8395	16.6633	0.823772
Q9ULT8	HECD1_HUMAN	HECTD1	E3 ubiquitin-protein ligase HECTD1	103351	103763	HUMAN	16.6572	16.6629	0.00573975
P08134	RHOC_HUMAN	RHOC	Rho-related GTP-binding protein RhoC	52512.4	103751	HUMAN	15.6804	16.6628	0.982395
P40937	RFC5_HUMAN	RFC5	Replication factor C subunit 5	106654	103533	HUMAN	16.7026	16.6597	-0.0428474
Q9H269	VPS16_HUMAN	VPS16	Vacuolar protein sorting-associated protein 16 homolog	61008.7	103484	HUMAN	15.8967	16.659	0.762321
Q9NUP9	LIN7C_HUMAN	LIN7C	Protein lin-7 homolog C	57065.6	103482	HUMAN	15.8003	16.659	0.858687
Q5JU69	TOR2A_HUMAN	TOR2A	Torsin-2A	23979.6	103480	HUMAN	14.5495	16.659	2.10947
P05976;P08590	MYL1_HUMAN;MYL3_HUMAN	MYL1;MYL3	Myosin light chain 1/3, skeletal muscle isoform	25915.9	103221	HUMAN	14.6615	16.6554	1.99383
O14980	XPO1_HUMAN	XPO1	Exportin-1	109272	103174	HUMAN	16.7376	16.6547	-0.0828443
P09038	FGF2_HUMAN	FGF2	Fibroblast growth factor 2	27537.4	103037	HUMAN	14.7491	16.6528	1.9037
O00422	SAP18_HUMAN	SAP18	Histone deacetylase complex subunit SAP18	28756.7	102812	HUMAN	14.8116	16.6496	1.83804
Q9UL18	AGO1_HUMAN	AGO1	Protein argonaute-1	64009.6	102773	HUMAN	15.966	16.6491	0.683101
P05186	PPBT_HUMAN	ALPL	Alkaline phosphatase, tissue-nonspecific isozyme	66573.1	102727	HUMAN	16.0227	16.6485	0.625804
O60825	F262_HUMAN	PFKFB2	6-phosphofructo-2-kinase/fructose-2,6-bisphosphatase 2	76115.2	102726	HUMAN	16.2159	16.6484	0.432545
Q9H3U1	UN45A_HUMAN	UNC45A	Protein unc-45 homolog A	109029	102600	HUMAN	16.7344	16.6467	-0.0876812
Q93045	STMN2_HUMAN	STMN2	Stathmin-2	62764.7	102574	HUMAN	15.9377	16.6463	0.70864
Q96RL1	UIMC1_HUMAN	UIMC1	BRCA1-A complex subunit RAP80	242562	102474	HUMAN	17.888	16.6449	-1.2431
Q9HCE7	SMUF1_HUMAN	SMURF1	E3 ubiquitin-protein ligase SMURF1	43143.9	102376	HUMAN	15.3969	16.6435	1.24665
Q08378	GOGA3_HUMAN	GOLGA3	Golgin subfamily A member 3	198683	102374	HUMAN	17.6001	16.6435	-0.956619
P04156	PRIO_HUMAN	PRNP	Major prion protein	28466.8	101985	HUMAN	14.797	16.638	1.841
Q15427	SF3B4_HUMAN	SF3B4	Splicing factor 3B subunit 4	160507	101959	HUMAN	17.2923	16.6376	-0.654647
Q9BUQ8	DDX23_HUMAN	DDX23	Probable ATP-dependent RNA helicase DDX23	31839.6	101926	HUMAN	14.9585	16.6372	1.67863
Q96N66	MBOA7_HUMAN	MBOAT7	Lysophospholipid acyltransferase 7	18906.6	101919	HUMAN	14.2066	16.6371	2.43046
Q8WXR4	MYO3B_HUMAN	MYO3B	Myosin-IIIb	15699.2	101705	HUMAN	13.9384	16.634	2.69563
O95562	SFT2B_HUMAN	SFT2D2	Vesicle transport protein SFT2B	43942.7	101588	HUMAN	15.4233	16.6324	1.20903
P08729	K2C7_HUMAN	KRT7	Keratin, type II cytoskeletal 7	46092.3	101484	HUMAN	15.4922	16.6309	1.13865
P33993	MCM7_HUMAN	MCM7	DNA replication licensing factor MCM7	373704	101453	HUMAN	18.5115	16.6305	-1.88108
P49959	MRE11_HUMAN	MRE11	Double-strand break repair protein MRE11	131343	101365	HUMAN	17.003	16.6292	-0.37378
Q9BZH6	WDR11_HUMAN	WDR11	WD repeat-containing protein 11	50019.9	101362	HUMAN	15.6102	16.6292	1.01894
P62942	FKB1A_HUMAN	FKBP1A	Peptidyl-prolyl cis-trans isomerase FKBP1A	55494.3	101252	HUMAN	15.7601	16.6276	0.867539
Q9UBR2	CATZ_HUMAN	CTSZ	Cathepsin Z	46549.9	101237	HUMAN	15.5065	16.6274	1.12089
O14776	TCRG1_HUMAN	TCERG1	Transcription elongation regulator 1	42975.4	101078	HUMAN	15.3912	16.6251	1.23389
P49411	EFTU_HUMAN	TUFM	Elongation factor Tu, mitochondrial	161137	101059	HUMAN	17.2979	16.6248	-0.67309
P48449	LSS_HUMAN	LSS	Lanosterol synthase	21078.6	100866	HUMAN	14.3635	16.6221	2.25859
Q9GZR7	DDX24_HUMAN	DDX24	ATP-dependent RNA helicase DDX24	74220.2	100847	HUMAN	16.1795	16.6218	0.442284
Q13439	GOGA4_HUMAN	GOLGA4	Golgin subfamily A member 4	165727	100817	HUMAN	17.3384	16.6214	-0.71707
Q9Y3S2	ZN330_HUMAN	ZNF330	Zinc finger protein 330	64015.8	100767	HUMAN	15.9661	16.6207	0.654523
Q9UBI6	GBG12_HUMAN	GNG12	Guanine nucleotide-binding protein G(I)/G(S)/G(O) subunit gamma-12	118394	100741	HUMAN	16.8532	16.6203	-0.232945
Q13618	CUL3_HUMAN	CUL3	Cullin-3	83907.5	100579	HUMAN	16.3565	16.618	0.261457
Q99808	S29A1_HUMAN	SLC29A1	Equilibrative nucleoside transporter 1	24065.1	100566	HUMAN	14.5547	16.6178	2.06313
Q8NBJ5	GT251_HUMAN	COLGALT1	Procollagen galactosyltransferase 1	32813.2	100559	HUMAN	15.002	16.6177	1.61569
P62333	PRS10_HUMAN	PSMC6	26S proteasome regulatory subunit 10B	70563.7	100553	HUMAN	16.1066	16.6176	0.510958
Q8TCT9	HM13_HUMAN	HM13	Minor histocompatibility antigen H13	19034.2	100480	HUMAN	14.2163	16.6165	2.40024
P42330	AK1C3_HUMAN	AKR1C3	Aldo-keto reductase family 1 member C3	89607.7	100413	HUMAN	16.4513	16.6156	0.164251
P08603	CFAH_HUMAN	CFH	Complement factor H	62480.4	100327	HUMAN	15.9311	16.6144	0.683234
Q6IAA8	LTOR1_HUMAN	LAMTOR1	Ragulator complex protein LAMTOR1	72861	100325	HUMAN	16.1529	16.6143	0.461462
Q14181	DPOA2_HUMAN	POLA2	DNA polymerase alpha subunit B	184328	100257	HUMAN	17.4919	16.6133	-0.878572
Q03135	CAV1_HUMAN	CAV1	Caveolin-1	14784.2	100231	HUMAN	13.8518	16.613	2.7612
O43657	TSN6_HUMAN	TSPAN6	Tetraspanin-6	37975.8	100139	HUMAN	15.2128	16.6116	1.39885
P18206	VINC_HUMAN	VCL	Vinculin	69969.6	100104	HUMAN	16.0944	16.6111	0.516699
Q53GQ0	DHB12_HUMAN	HSD17B12	Very-long-chain 3-oxoacyl-CoA reductase	19938.7	100059	HUMAN	14.2833	16.6105	2.32721
Q9UHB9	SRP68_HUMAN	SRP68	Signal recognition particle subunit SRP68	104758	99857.1	HUMAN	16.6767	16.6076	-0.0691235
O43324	MCA3_HUMAN	EEF1E1	Eukaryotic translation elongation factor 1 epsilon-1	35144.2	99647.8	HUMAN	15.101	16.6046	1.50355
P11117	PPAL_HUMAN	ACP2	Lysosomal acid phosphatase	42697.9	99486.6	HUMAN	15.3819	16.6022	1.22034
Q9BXW9	FACD2_HUMAN	FANCD2	Fanconi anemia group D2 protein	180496	99428.4	HUMAN	17.4616	16.6014	-0.860237
Q9Y3A6	TMED5_HUMAN	TMED5	Transmembrane emp24 domain-containing protein 5	17664.1	99284.1	HUMAN	14.1085	16.5993	2.49074
P52789	HXK2_HUMAN	HK2	Hexokinase-2	81944.2	98913.1	HUMAN	16.3224	16.5939	0.27152
Q9P265	DIP2B_HUMAN	DIP2B	Disco-interacting protein 2 homolog B	76103.5	98464.5	HUMAN	16.2157	16.5873	0.371641
Q6NZI2	CAVN1_HUMAN	CAVIN1	Caveolae-associated protein 1	107594	98434.3	HUMAN	16.7152	16.5869	-0.128365
Q9UPY5	XCT_HUMAN	SLC7A11	Cystine/glutamate transporter	33928.5	98364	HUMAN	15.0502	16.5858	1.53563
Q9UNI6	DUS12_HUMAN	DUSP12	Dual specificity protein phosphatase 12	104422	98362.9	HUMAN	16.6721	16.5858	-0.0862395
P10909	CLUS_HUMAN	CLU	Clusterin	100561	98312.8	HUMAN	16.6177	16.5851	-0.0326197
Q9H6S0	YTDC2_HUMAN	YTHDC2	3'-5' RNA helicase YTHDC2	80560	98307.5	HUMAN	16.2978	16.585	0.287238
Q9BUN8	DERL1_HUMAN	DERL1	Derlin-1	20946.8	98276.3	HUMAN	14.3544	16.5846	2.23011
P42356	PI4KA_HUMAN	PI4KA	Phosphatidylinositol 4-kinase alpha	87848.1	98234.7	HUMAN	16.4227	16.5839	0.161222
O75146	HIP1R_HUMAN	HIP1R	Huntingtin-interacting protein 1-related protein	39081.6	98222.1	HUMAN	15.2542	16.5838	1.32956
O15120	PLCB_HUMAN	AGPAT2	1-acyl-sn-glycerol-3-phosphate acyltransferase beta		98113.1	HUMAN	NA	16.5822	only in L2 chlamydia
O43617	TPPC3_HUMAN	TRAPPC3	Trafficking protein particle complex subunit 3	69691.6	98111.9	HUMAN	16.0887	16.5821	0.493443
Q4V328	GRAP1_HUMAN	GRIPAP1	GRIP1-associated protein 1	138218	98085.2	HUMAN	17.0766	16.5817	-0.494838
Q969H8	MYDGF_HUMAN	MYDGF	Myeloid-derived growth factor	11374.8	97819.5	HUMAN	13.4736	16.5778	3.10428
P17931	LEG3_HUMAN	LGALS3	Galectin-3	38011.4	97732.5	HUMAN	15.2141	16.5766	1.36241
P17301	ITA2_HUMAN	ITGA2	Integrin alpha-2	28751.6	97651.1	HUMAN	14.8114	16.5753	1.76399
Q9Y5B9	SP16H_HUMAN	SUPT16H	FACT complex subunit SPT16	53504.2	97605.3	HUMAN	15.7074	16.5747	0.867307
Q7Z7H5	TMED4_HUMAN	TMED4	Transmembrane emp24 domain-containing protein 4	10841.3	97446.1	HUMAN	13.4043	16.5723	3.16807
O14773	TPP1_HUMAN	TPP1	Tripeptidyl-peptidase 1	43531.2	97115.2	HUMAN	15.4098	16.5674	1.15765
Q93050	VPP1_HUMAN	ATP6V0A1	V-type proton ATPase 116 kDa subunit a 1	32169.4	97105.8	HUMAN	14.9734	16.5673	1.59387
P63151	2ABA_HUMAN	PPP2R2A	Serine/threonine-protein phosphatase 2A 55 kDa regulatory subunit B alpha isoform	108110	97052	HUMAN	16.7221	16.5665	-0.15567
P35998	PRS7_HUMAN	PSMC2	26S proteasome regulatory subunit 7	87415.6	96979.8	HUMAN	16.4156	16.5654	0.149794
P53582	MAP11_HUMAN	METAP1	Methionine aminopeptidase 1	62154.6	96830.7	HUMAN	15.9236	16.5632	0.639603
Q9NVD7	PARVA_HUMAN	PARVA	Alpha-parvin	107914	96617	HUMAN	16.7195	16.56	-0.159533
Q6P3W7	SCYL2_HUMAN	SCYL2	SCY1-like protein 2	69913	96593.4	HUMAN	16.0933	16.5596	0.466364
Q15185	TEBP_HUMAN	PTGES3	Prostaglandin E synthase 3	74902	96552.4	HUMAN	16.1927	16.559	0.366308
P19256	LFA3_HUMAN	CD58	Lymphocyte function-associated antigen 3	20987.9	96543.1	HUMAN	14.3573	16.5589	2.20162
Q9Y2Q5	LTOR2_HUMAN	LAMTOR2	Ragulator complex protein LAMTOR2	61163.6	96396.2	HUMAN	15.9004	16.5567	0.656303
P11532	DMD_HUMAN	DMD	Dystrophin	46504.2	96252	HUMAN	15.5051	16.5545	1.04946
Q92572	AP3S1_HUMAN	AP3S1	AP-3 complex subunit sigma-1	130938	96173.9	HUMAN	16.9985	16.5534	-0.445167
Q9Y315	DEOC_HUMAN	DERA	Deoxyribose-phosphate aldolase	167145	96090.8	HUMAN	17.3507	16.5521	-0.79863
P57721	PCBP3_HUMAN	PCBP3	Poly(rC)-binding protein 3		96081.8	HUMAN	NA	16.552	only in L2 chlamydia
Q13443	ADAM9_HUMAN	ADAM9	Disintegrin and metalloproteinase domain-containing protein 9	31408	95970.7	HUMAN	14.9388	16.5503	1.61146
Q5T655	CFA58_HUMAN	CFAP58	Cilia- and flagella-associated protein 58	84355.7	95589.3	HUMAN	16.3642	16.5446	0.180364
Q96QD8	S38A2_HUMAN	SLC38A2	Sodium-coupled neutral amino acid symporter 2	39013.1	95452.8	HUMAN	15.2517	16.5425	1.29083
P07858	CATB_HUMAN	CTSB	Cathepsin B	46200.5	95448.7	HUMAN	15.4956	16.5424	1.04682
Q9H2G2	SLK_HUMAN	SLK	STE20-like serine/threonine-protein kinase	32852.6	95445.5	HUMAN	15.0037	16.5424	1.53867
P62136	PP1A_HUMAN	PPP1CA	Serine/threonine-protein phosphatase PP1-alpha catalytic subunit	79784.4	95247.5	HUMAN	16.2838	16.5394	0.255575
Q9Y277	VDAC3_HUMAN	VDAC3	Voltage-dependent anion-selective channel protein 3	47916.1	95135.1	HUMAN	15.5482	16.5377	0.989467
Q7Z478	DHX29_HUMAN	DHX29	ATP-dependent RNA helicase DHX29	86426.1	94907.5	HUMAN	16.3992	16.5342	0.135055
Q53EL6	PDCD4_HUMAN	PDCD4	Programmed cell death protein 4	192081	94806.5	HUMAN	17.5514	16.5327	-1.01866
Q99715	COCA1_HUMAN	COL12A1	Collagen alpha-1(XII) chain	57355.6	94676.8	HUMAN	15.8076	16.5307	0.723077
P27361	MK03_HUMAN	MAPK3	Mitogen-activated protein kinase 3	122589	94605	HUMAN	16.9035	16.5296	-0.373841
Q9BQ75	CMS1_HUMAN	CMSS1	Protein CMSS1	53328.9	94582.3	HUMAN	15.7026	16.5293	0.826653
O60645	EXOC3_HUMAN	EXOC3	Exocyst complex component 3	66604.4	94226	HUMAN	16.0233	16.5238	0.500508
P10253	LYAG_HUMAN	GAA	Lysosomal alpha-glucosidase	37456.6	94141.5	HUMAN	15.1929	16.5225	1.32961
A6ND36	FA83G_HUMAN	FAM83G	Protein FAM83G	97233	94037	HUMAN	16.5692	16.5209	-0.0482175
Q6NYC8	PPR18_HUMAN	PPP1R18	Phostensin	30714.4	93687.8	HUMAN	14.9066	16.5156	1.60895
P22314	UBA1_HUMAN	UBA1	Ubiquitin-like modifier-activating enzyme 1	78282.8	93469.7	HUMAN	16.2564	16.5122	0.255803
P51790	CLCN3_HUMAN	CLCN3	H(+)/Cl(-) exchange transporter 3	39233.5	93423.7	HUMAN	15.2598	16.5115	1.2517
Q9BV40	VAMP8_HUMAN	VAMP8	Vesicle-associated membrane protein 8	38128.3	93400.5	HUMAN	15.2186	16.5111	1.29257
Q00325	S25A3_HUMAN	SLC25A3	Solute carrier family 25 member 3	36171.4	93362.7	HUMAN	15.1426	16.5106	1.368
Q9H307	PININ_HUMAN	PNN	Pinin	24456.8	93325.4	HUMAN	14.5779	16.51	1.93203
P17813	EGLN_HUMAN	ENG	Endoglin	53478.1	93089.4	HUMAN	15.7067	16.5063	0.799669
O95793	STAU1_HUMAN	STAU1	Double-stranded RNA-binding protein Staufen homolog 1	72293.2	92892.5	HUMAN	16.1416	16.5033	0.361702
Q13614	MTMR2_HUMAN	MTMR2	Myotubularin-related protein 2	50298.7	92834.1	HUMAN	15.6182	16.5024	0.884134
Q15738	NSDHL_HUMAN	NSDHL	Sterol-4-alpha-carboxylate 3-dehydrogenase, decarboxylating	16731.6	92766.7	HUMAN	14.0303	16.5013	2.47103
Q9Y4W2	LAS1L_HUMAN	LAS1L	Ribosomal biogenesis protein LAS1L	31942.8	92693.2	HUMAN	14.9632	16.5002	1.53697
P15291	B4GT1_HUMAN	B4GALT1	Beta-1,4-galactosyltransferase 1	35596.4	92468	HUMAN	15.1194	16.4967	1.37722
P0C0S5;Q71UI9	H2AV_HUMAN;H2AZ_HUMAN	H2AZ1;H2AZ2	Histone H2A.Z	314122	92378	HUMAN	18.261	16.4953	-1.7657
Q14160	SCRIB_HUMAN	SCRIB	Protein scribble homolog	39030.9	92374.4	HUMAN	15.2523	16.4952	1.24288
Q13573	SNW1_HUMAN	SNW1	SNW domain-containing protein 1	113096	92360.5	HUMAN	16.7872	16.495	-0.2922
Q9Y2X7	GIT1_HUMAN	GIT1	ARF GTPase-activating protein GIT1	164299	92304.5	HUMAN	17.326	16.4941	-0.831851
Q13395	TARB1_HUMAN	TARBP1	Probable methyltransferase TARBP1	83908.1	92145.8	HUMAN	16.3565	16.4916	0.135108
Q9UBG0	MRC2_HUMAN	MRC2	C-type mannose receptor 2	32610.5	92114.1	HUMAN	14.993	16.4911	1.49809
P06576	ATPB_HUMAN	ATP5F1B	ATP synthase subunit beta, mitochondrial	32267.4	92040.8	HUMAN	14.9778	16.49	1.5122
O14907	TX1B3_HUMAN	TAX1BP3	Tax1-binding protein 3	84168.5	91977	HUMAN	16.361	16.489	0.127993
Q14165	MLEC_HUMAN	MLEC	Malectin	11390.8	91821.2	HUMAN	13.4756	16.4865	3.01096
P19075	TSN8_HUMAN	TSPAN8	Tetraspanin-8	36023.4	91678.3	HUMAN	15.1366	16.4843	1.34765
O43169	CYB5B_HUMAN	CYB5B	Cytochrome b5 type B	13133.1	91657.6	HUMAN	13.6809	16.484	2.80305
Q00341	VIGLN_HUMAN	HDLBP	Vigilin	156226	91455.5	HUMAN	17.2533	16.4808	-0.772493
Q13242	SRSF9_HUMAN	SRSF9	Serine/arginine-rich splicing factor 9	42456.5	91088.9	HUMAN	15.3737	16.475	1.10129
P61599	NAA20_HUMAN	NAA20	N-alpha-acetyltransferase 20	39517.1	90926.9	HUMAN	15.2702	16.4724	1.20223
Q01974	ROR2_HUMAN	ROR2	Tyrosine-protein kinase transmembrane receptor ROR2	51982.1	90872.8	HUMAN	15.6657	16.4716	0.805834
Q12979	ABR_HUMAN	ABR	Active breakpoint cluster region-related protein	120831	90755.8	HUMAN	16.8826	16.4697	-0.412929
Q15262	PTPRK_HUMAN	PTPRK	Receptor-type tyrosine-protein phosphatase kappa	34638.6	90648.3	HUMAN	15.0801	16.468	1.3879
Q9NQS1	AVEN_HUMAN	AVEN	Cell death regulator Aven	90115.2	90641.5	HUMAN	16.4595	16.4679	0.00840127
Q9UNP9	PPIE_HUMAN	PPIE	Peptidyl-prolyl cis-trans isomerase E	56267.9	90595.9	HUMAN	15.78	16.4672	0.687134
Q8WWI5	CTL1_HUMAN	SLC44A1	Choline transporter-like protein 1	54753.8	90594.1	HUMAN	15.7407	16.4671	0.726458
P62191	PRS4_HUMAN	PSMC1	26S proteasome regulatory subunit 4	82537.1	90269.3	HUMAN	16.3328	16.4619	0.129193
Q8WX92	NELFB_HUMAN	NELFB	Negative elongation factor B	153211	90039.6	HUMAN	17.2252	16.4583	-0.766888
Q9H4A6	GOLP3_HUMAN	GOLPH3	Golgi phosphoprotein 3	40286.8	89935.8	HUMAN	15.298	16.4566	1.15859
Q8TAT6	NPL4_HUMAN	NPLOC4	Nuclear protein localization protein 4 homolog	57082.6	89900.3	HUMAN	15.8008	16.456	0.655275
O95777	LSM8_HUMAN	LSM8	U6 snRNA-associated Sm-like protein LSm8	38165.7	89811.6	HUMAN	15.22	16.4546	1.23463
O60826	CCD22_HUMAN	CCDC22	Coiled-coil domain-containing protein 22	34537.3	89643.1	HUMAN	15.0759	16.4519	1.37604
P30825	CTR1_HUMAN	SLC7A1	High affinity cationic amino acid transporter 1	13942.3	89439.6	HUMAN	13.7672	16.4486	2.68145
Q9H488	OFUT1_HUMAN	POFUT1	GDP-fucose protein O-fucosyltransferase 1	23516.8	89311	HUMAN	14.5214	16.4466	1.92515
Q9NXV6	CARF_HUMAN	CDKN2AIP	CDKN2A-interacting protein	84823.5	89290.2	HUMAN	16.3722	16.4462	0.0740378
Q9H9C1	SPE39_HUMAN	VIPAS39	Spermatogenesis-defective protein 39 homolog	75382.7	89279.5	HUMAN	16.2019	16.446	0.244095
Q15020	SART3_HUMAN	SART3	Squamous cell carcinoma antigen recognized by T-cells 3	58993.4	89219.7	HUMAN	15.8483	16.4451	0.596809
Q9BY32	ITPA_HUMAN	ITPA	Inosine triphosphate pyrophosphatase	153412	89191.4	HUMAN	17.2271	16.4446	-0.782435
P01893	HLAH_HUMAN	HLA-H	Putative HLA class I histocompatibility antigen, alpha chain H	31009.7	89107.6	HUMAN	14.9204	16.4433	1.52283
Q96CW5	GCP3_HUMAN	TUBGCP3	Gamma-tubulin complex component 3	92990.4	89086.7	HUMAN	16.5048	16.4429	-0.0618717
Q9Y4P3	TBL2_HUMAN	TBL2	Transducin beta-like protein 2	19500.7	88857.5	HUMAN	14.2512	16.4392	2.18797
P30533	AMRP_HUMAN	LRPAP1	Alpha-2-macroglobulin receptor-associated protein	48955.3	88769.7	HUMAN	15.5792	16.4378	0.858602
Q9NWY4	HPF1_HUMAN	HPF1	Histone PARylation factor 1	72934.6	88742.8	HUMAN	16.1543	16.4373	0.283027
P48444	COPD_HUMAN	ARCN1	Coatomer subunit delta	97876.5	88697.6	HUMAN	16.5787	16.4366	-0.142067
Q99460	PSMD1_HUMAN	PSMD1	26S proteasome non-ATPase regulatory subunit 1	55073.7	88597	HUMAN	15.7491	16.435	0.685894
Q06587	RING1_HUMAN	RING1	E3 ubiquitin-protein ligase RING1	53968.5	88537.3	HUMAN	15.7198	16.434	0.714168
P01031	CO5_HUMAN	C5	Complement C5	82052.9	88437.3	HUMAN	16.3243	16.4324	0.108101
Q08AM6	VAC14_HUMAN	VAC14	Protein VAC14 homolog	79517.2	88416.9	HUMAN	16.279	16.432	0.153055
Q86Y82	STX12_HUMAN	STX12	Syntaxin-12	27946.5	88234.9	HUMAN	14.7704	16.4291	1.65868
Q16401	PSMD5_HUMAN	PSMD5	26S proteasome non-ATPase regulatory subunit 5	114009	88199.6	HUMAN	16.7988	16.4285	-0.370304
Q92692	NECT2_HUMAN	NECTIN2	Nectin-2	35280.4	88071.2	HUMAN	15.1066	16.4264	1.3198
Q01469	FABP5_HUMAN	FABP5	Fatty acid-binding protein 5	25276.2	88014.2	HUMAN	14.6255	16.4254	1.79996
Q92759	TF2H4_HUMAN	GTF2H4	General transcription factor IIH subunit 4	47104.2	87834.4	HUMAN	15.5236	16.4225	0.89893
Q5NDL2	EOGT_HUMAN	EOGT	EGF domain-specific O-linked N-acetylglucosamine transferase	53810.5	87623.5	HUMAN	15.7156	16.419	0.70343
P55011	S12A2_HUMAN	SLC12A2	Solute carrier family 12 member 2	23748.2	87613.8	HUMAN	14.5355	16.4189	1.88334
P50897	PPT1_HUMAN	PPT1	Palmitoyl-protein thioesterase 1	49517.8	87514.7	HUMAN	15.5957	16.4172	0.821578
Q9UHV9	PFD2_HUMAN	PFDN2	Prefoldin subunit 2	96781.5	87319.3	HUMAN	16.5624	16.414	-0.148431
Q5GLZ8	HERC4_HUMAN	HERC4	Probable E3 ubiquitin-protein ligase HERC4	178274	87247.7	HUMAN	17.4437	16.4128	-1.03091
P49903	SPS1_HUMAN	SEPHS1	Selenide, water dikinase 1	50770.3	86991.8	HUMAN	15.6317	16.4086	0.776895
Q9Y587	AP4S1_HUMAN	AP4S1	AP-4 complex subunit sigma-1	58376.2	86982	HUMAN	15.8331	16.4084	0.575337
O95219	SNX4_HUMAN	SNX4	Sorting nexin-4	58675.5	86878.7	HUMAN	15.8405	16.4067	0.566244
O14662	STX16_HUMAN	STX16	Syntaxin-16	30051.9	86808	HUMAN	14.8752	16.4055	1.53037
Q99733	NP1L4_HUMAN	NAP1L4	Nucleosome assembly protein 1-like 4	70502	86690.7	HUMAN	16.1054	16.4036	0.298213
Q13148	TADBP_HUMAN	TARDBP	TAR DNA-binding protein 43	21365.3	86596.8	HUMAN	14.383	16.402	2.01904
Q5F1R6	DJC21_HUMAN	DNAJC21	DnaJ homolog subfamily C member 21	315507	86579.2	HUMAN	18.2673	16.4017	-1.86558
Q9UP95	S12A4_HUMAN	SLC12A4	Solute carrier family 12 member 4	37974.2	86528.6	HUMAN	15.2127	16.4009	1.18816
P23229	ITA6_HUMAN	ITGA6	Integrin alpha-6	31458	86445.7	HUMAN	14.9411	16.3995	1.45837
Q92878	RAD50_HUMAN	RAD50	DNA repair protein RAD50	105371	86426.5	HUMAN	16.6851	16.3992	-0.285932
Q99988	GDF15_HUMAN	GDF15	Growth/differentiation factor 15	33620.1	86140.2	HUMAN	15.037	16.3944	1.35736
P40938	RFC3_HUMAN	RFC3	Replication factor C subunit 3	120404	86010.7	HUMAN	16.8775	16.3922	-0.485295
P53675	CLH2_HUMAN	CLTCL1	Clathrin heavy chain 2	44328.9	86008.9	HUMAN	15.436	16.3922	0.956238
Q13418	ILK_HUMAN	ILK	Integrin-linked protein kinase	66467.3	85848.3	HUMAN	16.0204	16.3895	0.369145
P55769	NH2L1_HUMAN	SNU13	NHP2-like protein 1	52188.4	85832.1	HUMAN	15.6714	16.3892	0.717788
Q96S52	PIGS_HUMAN	PIGS	GPI transamidase component PIG-S	11700.5	85823.4	HUMAN	13.5143	16.3891	2.8748
Q13371	PHLP_HUMAN	PDCL	Phosducin-like protein	74005.7	85801.1	HUMAN	16.1753	16.3887	0.21336
Q9H8H2	DDX31_HUMAN	DDX31	Probable ATP-dependent RNA helicase DDX31	82853.8	85640.5	HUMAN	16.3383	16.386	0.0477254
P17342	ANPRC_HUMAN	NPR3	Atrial natriuretic peptide receptor 3	29823.1	85604.2	HUMAN	14.8641	16.3854	1.52125
Q92743	HTRA1_HUMAN	HTRA1	Serine protease HTRA1	90233.8	85569.5	HUMAN	16.4614	16.3848	-0.0765713
P31641	SC6A6_HUMAN	SLC6A6	Sodium- and chloride-dependent taurine transporter	28480.6	85516.3	HUMAN	14.7977	16.3839	1.58622
Q8TDJ6	DMXL2_HUMAN	DMXL2	DmX-like protein 2	177761	85296.2	HUMAN	17.4396	16.3802	-1.05939
Q14847	LASP1_HUMAN	LASP1	LIM and SH3 domain protein 1	125626	85141.2	HUMAN	16.9388	16.3776	-0.561206
Q96JJ3	ELMO2_HUMAN	ELMO2	Engulfment and cell motility protein 2	72437.2	85019.7	HUMAN	16.1444	16.3755	0.231066
O00487	PSDE_HUMAN	PSMD14	26S proteasome non-ATPase regulatory subunit 14	76077.8	84948.7	HUMAN	16.2152	16.3743	0.159116
Q9UJX3	APC7_HUMAN	ANAPC7	Anaphase-promoting complex subunit 7	111581	84626.7	HUMAN	16.7677	16.3688	-0.398907
Q9Y2Q3	GSTK1_HUMAN	GSTK1	Glutathione S-transferase kappa 1	14010.6	84624.1	HUMAN	13.7742	16.3688	2.59455
Q9UJX2	CDC23_HUMAN	CDC23	Cell division cycle protein 23 homolog	101122	84608.3	HUMAN	16.6257	16.3685	-0.257226
O43854	EDIL3_HUMAN	EDIL3	EGF-like repeat and discoidin I-like domain-containing protein 3	35327.2	84563.1	HUMAN	15.1085	16.3677	1.25925
Q8NCG7	DGLB_HUMAN	DAGLB	Diacylglycerol lipase-beta	44588.6	84537.4	HUMAN	15.4444	16.3673	0.922915
Q08170	SRSF4_HUMAN	SRSF4	Serine/arginine-rich splicing factor 4	27574.9	84373.3	HUMAN	14.7511	16.3645	1.61343
P33897	ABCD1_HUMAN	ABCD1	ATP-binding cassette sub-family D member 1	19192.6	84365.2	HUMAN	14.2283	16.3644	2.1361
Q92845	KIFA3_HUMAN	KIFAP3	Kinesin-associated protein 3	104408	84335.7	HUMAN	16.6719	16.3639	-0.308017
Q7Z2Z2	EFL1_HUMAN	EFL1	Elongation factor-like GTPase 1	167565	84256	HUMAN	17.3544	16.3625	-0.99187
Q8N3Y7	RDHE2_HUMAN	SDR16C5	Epidermal retinol dehydrogenase 2	26560.6	84132	HUMAN	14.697	16.3604	1.66337
P61916	NPC2_HUMAN	NPC2	NPC intracellular cholesterol transporter 2	32449.8	84052.4	HUMAN	14.9859	16.359	1.37308
Q15056	IF4H_HUMAN	EIF4H	Eukaryotic translation initiation factor 4H	258242	83930.2	HUMAN	17.9784	16.3569	-1.62146
Q9Y617	SERC_HUMAN	PSAT1	Phosphoserine aminotransferase	61419.4	83928.5	HUMAN	15.9064	16.3569	0.450466
Q13442	HAP28_HUMAN	PDAP1	28 kDa heat- and acid-stable phosphoprotein	630117	83925.6	HUMAN	19.2653	16.3568	-2.90844
Q9UBK9	UXT_HUMAN	UXT	Protein UXT	94631.9	83907.5	HUMAN	16.53	16.3565	-0.173527
P00441	SODC_HUMAN	SOD1	Superoxide dismutase [Cu-Zn]	77523.3	83896.6	HUMAN	16.2423	16.3563	0.113982
Q9Y4Z0	LSM4_HUMAN	LSM4	U6 snRNA-associated Sm-like protein LSm4	22497.2	83866.6	HUMAN	14.4575	16.3558	1.89835
Q9H0C8	ILKAP_HUMAN	ILKAP	Integrin-linked kinase-associated serine/threonine phosphatase 2C	48309.7	83798.7	HUMAN	15.56	16.3546	0.794615
Q9H2K8	TAOK3_HUMAN	TAOK3	Serine/threonine-protein kinase TAO3	78945.9	83796.8	HUMAN	16.2686	16.3546	0.0860308
Q9BRT6	LLPH_HUMAN	LLPH	Protein LLP homolog	5725.11	83789.9	HUMAN	12.4831	16.3545	3.8714
P51003	PAPOA_HUMAN	PAPOLA	Poly(A) polymerase alpha	50923.9	83712.7	HUMAN	15.6361	16.3532	0.717104
Q8N9N2	ASCC1_HUMAN	ASCC1	Activating signal cointegrator 1 complex subunit 1	98340.8	83682.5	HUMAN	16.5855	16.3526	-0.232864
Q9BRS2	RIOK1_HUMAN	RIOK1	Serine/threonine-protein kinase RIO1	131931	83505.3	HUMAN	17.0094	16.3496	-0.659844
Q8TBQ9	KISHA_HUMAN	TMEM167A	Protein kish-A	19812.8	83479.2	HUMAN	14.2741	16.3491	2.07498
P09110	THIK_HUMAN	ACAA1	3-ketoacyl-CoA thiolase, peroxisomal	14759	83458.5	HUMAN	13.8493	16.3488	2.49946
Q15629	TRAM1_HUMAN	TRAM1	Translocating chain-associated membrane protein 1		83447.5	HUMAN	NA	16.3486	only in L2 chlamydia
Q9Y6W5	WASF2_HUMAN	WASF2	Actin-binding protein WASF2	72940	83428.5	HUMAN	16.1544	16.3483	0.19383
Q13595	TRA2A_HUMAN	TRA2A	Transformer-2 protein homolog alpha	30127.7	83316.7	HUMAN	14.8788	16.3463	1.46752
Q9NTZ6	RBM12_HUMAN	RBM12	RNA-binding protein 12	26165.5	83248.8	HUMAN	14.6754	16.3451	1.66976
P62195	PRS8_HUMAN	PSMC5	26S proteasome regulatory subunit 8	72713.8	83170	HUMAN	16.1499	16.3438	0.193834
P17980	PRS6A_HUMAN	PSMC3	26S proteasome regulatory subunit 6A	65687.6	83004.8	HUMAN	16.0033	16.3409	0.337574
O60669	MOT2_HUMAN	SLC16A7	Monocarboxylate transporter 2	31371.2	82789.3	HUMAN	14.9372	16.3372	1.4
Q8NF37	PCAT1_HUMAN	LPCAT1	Lysophosphatidylcholine acyltransferase 1	21197.9	82733	HUMAN	14.3716	16.3362	1.96454
P56377	AP1S2_HUMAN	AP1S2	AP-1 complex subunit sigma-2	38654.6	82525	HUMAN	15.2384	16.3325	1.09419
P10619	PPGB_HUMAN	CTSA	Lysosomal protective protein	29739.4	82519.3	HUMAN	14.8601	16.3324	1.47236
Q9Y6E0	STK24_HUMAN	STK24	Serine/threonine-protein kinase 24	78435.7	82391.9	HUMAN	16.2592	16.3302	0.0709921
Q99442	SEC62_HUMAN	SEC62	Translocation protein SEC62	12671.7	82257.5	HUMAN	13.6293	16.3279	2.69854
Q9NVX2	NLE1_HUMAN	NLE1	Notchless protein homolog 1	30228.9	82220.8	HUMAN	14.8836	16.3272	1.44357
P61009	SPCS3_HUMAN	SPCS3	Signal peptidase complex subunit 3	13091.8	82155.8	HUMAN	13.6764	16.3261	2.6497
Q9Y6D5	BIG2_HUMAN	ARFGEF2	Brefeldin A-inhibited guanine nucleotide-exchange protein 2	73280.2	82090.7	HUMAN	16.1611	16.3249	0.163795
P46926	GNPI1_HUMAN	GNPDA1	Glucosamine-6-phosphate isomerase 1	60330.7	82010.5	HUMAN	15.8806	16.3235	0.442916
Q9Y6K5	OAS3_HUMAN	OAS3	2'-5'-oligoadenylate synthase 3	69903.1	82003.2	HUMAN	16.0931	16.3234	0.230324
O94927	HAUS5_HUMAN	HAUS5	HAUS augmin-like complex subunit 5	99691.1	81892.6	HUMAN	16.6052	16.3214	-0.283732
Q9NW82	WDR70_HUMAN	WDR70	WD repeat-containing protein 70	72363.9	81575.3	HUMAN	16.143	16.3158	0.172862
Q8N9N7	LRC57_HUMAN	LRRC57	Leucine-rich repeat-containing protein 57	39361.8	81551.2	HUMAN	15.2645	16.3154	1.05091
Q6NUQ4	TM214_HUMAN	TMEM214	Transmembrane protein 214	11618.4	81522.7	HUMAN	13.5041	16.3149	2.81079
P43304	GPDM_HUMAN	GPD2	Glycerol-3-phosphate dehydrogenase, mitochondrial	35956	81512.6	HUMAN	15.1339	16.3147	1.18079
Q9NP77	SSU72_HUMAN	SSU72	RNA polymerase II subunit A C-terminal domain phosphatase SSU72	111330	81406.1	HUMAN	16.7645	16.3128	-0.451634
P63167	DYL1_HUMAN	DYNLL1	Dynein light chain 1, cytoplasmic	66942.4	81370.4	HUMAN	16.0306	16.3122	0.281584
Q13098	CSN1_HUMAN	GPS1	COP9 signalosome complex subunit 1	112369	81246.5	HUMAN	16.7779	16.31	-0.467867
P10301	RRAS_HUMAN	RRAS	Ras-related protein R-Ras	33651.7	81244.1	HUMAN	15.0384	16.31	1.27158
O60306	AQR_HUMAN	AQR	RNA helicase aquarius	55417.1	81223.4	HUMAN	15.758	16.3096	0.551564
Q9NP58	ABCB6_HUMAN	ABCB6	ATP-binding cassette sub-family B member 6	42749.1	81085.3	HUMAN	15.3836	16.3072	0.923546
Q14008	CKAP5_HUMAN	CKAP5	Cytoskeleton-associated protein 5	187225	80853.8	HUMAN	17.5144	16.303	-1.21139
Q86W56	PARG_HUMAN	PARG	Poly(ADP-ribose) glycohydrolase	66478	80775.4	HUMAN	16.0206	16.3016	0.281039
Q96PY5	FMNL2_HUMAN	FMNL2	Formin-like protein 2	51341.1	80675.2	HUMAN	15.6478	16.2998	0.652011
Q99755	PI51A_HUMAN	PIP5K1A	Phosphatidylinositol 4-phosphate 5-kinase type-1 alpha	25460.6	80669.9	HUMAN	14.636	16.2997	1.66376
Q709C8	VP13C_HUMAN	VPS13C	Intermembrane lipid transfer protein VPS13C	79151.7	80264.2	HUMAN	16.2723	16.2925	0.0201363
P07339	CATD_HUMAN	CTSD	Cathepsin D	31298.7	80124.8	HUMAN	14.9338	16.29	1.35615
P13674	P4HA1_HUMAN	P4HA1	Prolyl 4-hydroxylase subunit alpha-1		80062.4	HUMAN	NA	16.2888	only in L2 chlamydia
Q9NU22	MDN1_HUMAN	MDN1	Midasin	57239.4	80058.4	HUMAN	15.8047	16.2888	0.484044
Q92614	MY18A_HUMAN	MYO18A	Unconventional myosin-XVIIIa	90526.7	79973.5	HUMAN	16.4661	16.2872	-0.178821
P23193	TCEA1_HUMAN	TCEA1	Transcription elongation factor A protein 1	93881.6	79959.2	HUMAN	16.5186	16.287	-0.231578
Q7RTP6	MICA3_HUMAN	MICAL3	[F-actin]-monooxygenase MICAL3	87177	79957.8	HUMAN	16.4117	16.287	-0.124709
Q14669	TRIPC_HUMAN	TRIP12	E3 ubiquitin-protein ligase TRIP12	107052	79812.9	HUMAN	16.708	16.2843	-0.423618
Q8TEM1	PO210_HUMAN	NUP210	Nuclear pore membrane glycoprotein 210	19658	79763.8	HUMAN	14.2628	16.2834	2.02062
P38606	VATA_HUMAN	ATP6V1A	V-type proton ATPase catalytic subunit A	38991.2	79701.8	HUMAN	15.2509	16.2823	1.03146
Q16270	IBP7_HUMAN	IGFBP7	Insulin-like growth factor-binding protein 7	48205.4	79685.2	HUMAN	15.5569	16.282	0.725117
P61964	WDR5_HUMAN	WDR5	WD repeat-containing protein 5	50504.1	79572.5	HUMAN	15.6241	16.28	0.655869
P04062	GBA1_HUMAN	GBA1	Lysosomal acid glucosylceramidase	35625.7	79509.9	HUMAN	15.1206	16.2788	1.15822
Q5VTL8	PR38B_HUMAN	PRPF38B	Pre-mRNA-splicing factor 38B	18556.6	79507.1	HUMAN	14.1796	16.2788	2.09915
O00468	AGRIN_HUMAN	AGRN	Agrin	53815.4	79488.1	HUMAN	15.7157	16.2785	0.56272
P13807	GYS1_HUMAN	GYS1	Glycogen [starch] synthase, muscle	284016	79466.3	HUMAN	18.1156	16.2781	-1.83756
Q9HC35	EMAL4_HUMAN	EML4	Echinoderm microtubule-associated protein-like 4	353849	79395.1	HUMAN	18.4328	16.2768	-2.15601
Q8NI22	MCFD2_HUMAN	MCFD2	Multiple coagulation factor deficiency protein 2	10483.3	79382.7	HUMAN	13.3558	16.2765	2.92073
Q53GS9	UBP39_HUMAN	USP39	Ubiquitin carboxyl-terminal hydrolase 39	34945.6	79181.6	HUMAN	15.0928	16.2729	1.18005
Q13501	SQSTM_HUMAN	SQSTM1	Sequestosome-1	64336.5	79176.8	HUMAN	15.9733	16.2728	0.29944
P09234	RU1C_HUMAN	SNRPC	U1 small nuclear ribonucleoprotein C	76941.6	79134.7	HUMAN	16.2315	16.272	0.0405466
Q96DI7	SNR40_HUMAN	SNRNP40	U5 small nuclear ribonucleoprotein 40 kDa protein	29692.5	79102	HUMAN	14.8578	16.2714	1.41362
Q9Y6M0	TEST_HUMAN	PRSS21	Testisin	32994.2	79100.1	HUMAN	15.0099	16.2714	1.26147
Q9H8Y5	ANKZ1_HUMAN	ANKZF1	tRNA endonuclease ANKZF1	139391	78988.2	HUMAN	17.0888	16.2693	-0.819428
O95163	ELP1_HUMAN	ELP1	Elongator complex protein 1	120098	78883.6	HUMAN	16.8739	16.2674	-0.606415
Q9UBB4	ATX10_HUMAN	ATXN10	Ataxin-10	74808.2	78874.6	HUMAN	16.1909	16.2673	0.0763644
Q9UNK0	STX8_HUMAN	STX8	Syntaxin-8	47304.8	78774.8	HUMAN	15.5297	16.2654	0.735748
Q86UK7	ZN598_HUMAN	ZNF598	E3 ubiquitin-protein ligase ZNF598	448103	78719.1	HUMAN	18.7735	16.2644	-2.50904
Q13813	SPTN1_HUMAN	SPTAN1	Spectrin alpha chain, non-erythrocytic 1	47719.5	78611.4	HUMAN	15.5423	16.2625	0.72016
Q969V3	NCLN_HUMAN	NCLN	BOS complex subunit NCLN	9630.87	78556.2	HUMAN	13.2335	16.2614	3.02799
O14744	ANM5_HUMAN	PRMT5	Protein arginine N-methyltransferase 5	111861	78545.2	HUMAN	16.7713	16.2612	-0.510112
Q9Y6D6	BIG1_HUMAN	ARFGEF1	Brefeldin A-inhibited guanine nucleotide-exchange protein 1	82527.5	78397	HUMAN	16.3326	16.2585	-0.0740765
P06858	LIPL_HUMAN	LPL	Lipoprotein lipase	126277	78327.6	HUMAN	16.9462	16.2572	-0.688999
Q12996	CSTF3_HUMAN	CSTF3	Cleavage stimulation factor subunit 3	31085.5	78248.5	HUMAN	14.924	16.2558	1.33182
Q567U6	CCD93_HUMAN	CCDC93	Coiled-coil domain-containing protein 93	35760.7	78133.5	HUMAN	15.1261	16.2537	1.12757
P26639	SYTC_HUMAN	TARS1	Threonine--tRNA ligase 1, cytoplasmic	36436.9	78084.8	HUMAN	15.1531	16.2528	1.09964
Q9BTT6	LRRC1_HUMAN	LRRC1	Leucine-rich repeat-containing protein 1	32710.5	78064.2	HUMAN	14.9975	16.2524	1.25491
Q8N5K1	CISD2_HUMAN	CISD2	CDGSH iron-sulfur domain-containing protein 2	16122.6	78006.9	HUMAN	13.9768	16.2513	2.27452
Q5K651	SAMD9_HUMAN	SAMD9	Sterile alpha motif domain-containing protein 9	60053.3	77985.2	HUMAN	15.874	16.2509	0.376957
O00161	SNP23_HUMAN	SNAP23	Synaptosomal-associated protein 23	18785.1	77836.5	HUMAN	14.1973	16.2482	2.05086
Q14331	FRG1_HUMAN	FRG1	Protein FRG1	58469.2	77804.1	HUMAN	15.8354	16.2476	0.412169
Q86X83	COMD2_HUMAN	COMMD2	COMM domain-containing protein 2	34986.5	77731.4	HUMAN	15.0945	16.2462	1.1517
P55036	PSMD4_HUMAN	PSMD4	26S proteasome non-ATPase regulatory subunit 4	64655.6	77725.8	HUMAN	15.9805	16.2461	0.265618
Q9Y6C9	MTCH2_HUMAN	MTCH2	Mitochondrial carrier homolog 2	51767.9	77620.8	HUMAN	15.6598	16.2442	0.584386
Q8N3E9	PLCD3_HUMAN	PLCD3	1-phosphatidylinositol 4,5-bisphosphate phosphodiesterase delta-3	51140.2	77507.9	HUMAN	15.6422	16.2421	0.599886
Q92538	GBF1_HUMAN	GBF1	Golgi-specific brefeldin A-resistance guanine nucleotide exchange factor 1	85460.2	77497.4	HUMAN	16.383	16.2419	-0.141105
Q13616	CUL1_HUMAN	CUL1	Cullin-1	59709.3	77490.3	HUMAN	15.8657	16.2417	0.37606
P42285	MTREX_HUMAN	MTREX	Exosome RNA helicase MTR4	63867.7	77472.3	HUMAN	15.9628	16.2414	0.278594
P43378	PTN9_HUMAN	PTPN9	Tyrosine-protein phosphatase non-receptor type 9	58640	77434	HUMAN	15.8396	16.2407	0.401082
Q9Y3B4	SF3B6_HUMAN	SF3B6	Splicing factor 3B subunit 6	34758	77428.3	HUMAN	15.0851	16.2406	1.15552
Q9Y487	VPP2_HUMAN	ATP6V0A2	V-type proton ATPase 116 kDa subunit a 2	20341.1	77343.2	HUMAN	14.3121	16.239	1.92688
Q32MZ4	LRRF1_HUMAN	LRRFIP1	Leucine-rich repeat flightless-interacting protein 1	14444.6	77224.8	HUMAN	13.8182	16.2368	2.41853
Q7LBR1	CHM1B_HUMAN	CHMP1B	Charged multivesicular body protein 1b	65845.1	77192.9	HUMAN	16.0068	16.2362	0.229392
O15533	TPSN_HUMAN	TAPBP	Tapasin	21962.7	77076.1	HUMAN	14.4228	16.234	1.81123
Q8TBX8	PI42C_HUMAN	PIP4K2C	Phosphatidylinositol 5-phosphate 4-kinase type-2 gamma	48231.9	76935.6	HUMAN	15.5577	16.2314	0.673664
A6NHL2	TBAL3_HUMAN	TUBAL3	Tubulin alpha chain-like 3	20254	76466.4	HUMAN	14.3059	16.2225	1.91662
Q92522	H1X_HUMAN	H1-10	Histone H1.10	139158	76460.5	HUMAN	17.0864	16.2224	-0.863937
Q6VN20	RBP10_HUMAN	RANBP10	Ran-binding protein 10	110122	76442.5	HUMAN	16.7487	16.2221	-0.526656
Q14257	RCN2_HUMAN	RCN2	Reticulocalbin-2	22671	76369.8	HUMAN	14.4686	16.2207	1.75215
P11171	EPB41_HUMAN	EPB41	Protein 4.1	43762.3	76334.3	HUMAN	15.4174	16.22	0.802643
Q13868	EXOS2_HUMAN	EXOSC2	Exosome complex component RRP4	99047.9	76282.1	HUMAN	16.5958	16.2191	-0.376782
Q15005	SPCS2_HUMAN	SPCS2	Signal peptidase complex subunit 2	8502.71	76086.4	HUMAN	13.0537	16.2154	3.16164
Q8IYI6	EXOC8_HUMAN	EXOC8	Exocyst complex component 8	59860.1	76058.8	HUMAN	15.8693	16.2148	0.34552
P23526	SAHH_HUMAN	AHCY	Adenosylhomocysteinase	42393.4	76058	HUMAN	15.3716	16.2148	0.84326
Q8N5M9	JAGN1_HUMAN	JAGN1	Protein jagunal homolog 1	42485.7	75854.5	HUMAN	15.3747	16.2109	0.836257
P42224	STAT1_HUMAN	STAT1	Signal transducer and activator of transcription 1-alpha/beta	91349.7	75819.3	HUMAN	16.4791	16.2103	-0.268835
Q96JJ7	TMX3_HUMAN	TMX3	Protein disulfide-isomerase TMX3	10937.3	75765.1	HUMAN	13.417	16.2092	2.79228
Q15642	CIP4_HUMAN	TRIP10	Cdc42-interacting protein 4	73594.2	75749.7	HUMAN	16.1673	16.209	0.0416481
Q8N0U8	VKORL_HUMAN	VKORC1L1	Vitamin K epoxide reductase complex subunit 1-like protein 1	9625.57	75727.7	HUMAN	13.2327	16.2085	2.97588
Q9UHX1	PUF60_HUMAN	PUF60	Poly(U)-binding-splicing factor PUF60	61940.6	75689.6	HUMAN	15.9186	16.2078	0.28921
Q12874	SF3A3_HUMAN	SF3A3	Splicing factor 3A subunit 3	77233.7	75625.6	HUMAN	16.2369	16.2066	-0.0303558
Q9UGP8	SEC63_HUMAN	SEC63	Translocation protein SEC63 homolog	12883.9	75621.6	HUMAN	13.6533	16.2065	2.55323
O75521	ECI2_HUMAN	ECI2	Enoyl-CoA delta isomerase 2	15044.5	75575.5	HUMAN	13.8769	16.2056	2.32868
Q96AZ6	ISG20_HUMAN	ISG20	Interferon-stimulated gene 20 kDa protein	36898.1	75556.1	HUMAN	15.1713	16.2053	1.034
O75122	CLAP2_HUMAN	CLASP2	CLIP-associating protein 2	194763	75509.3	HUMAN	17.5714	16.2044	-1.36699
Q9Y223	GLCNE_HUMAN	GNE	Bifunctional UDP-N-acetylglucosamine 2-epimerase/N-acetylmannosamine kinase	124714	75484.6	HUMAN	16.9283	16.2039	-0.724369
Q9P0I2	EMC3_HUMAN	EMC3	ER membrane protein complex subunit 3	8558.26	75477.2	HUMAN	13.0631	16.2038	3.14065
O75044	SRGP2_HUMAN	SRGAP2	SLIT-ROBO Rho GTPase-activating protein 2	108719	75437	HUMAN	16.7302	16.203	-0.52726
Q9HCY8	S10AE_HUMAN	S100A14	Protein S100-A14	14295.5	75365	HUMAN	13.8033	16.2016	2.39833
Q16643	DREB_HUMAN	DBN1	Drebrin	19959.4	75353.1	HUMAN	14.2848	16.2014	1.9166
O43251	RFOX2_HUMAN	RBFOX2	RNA binding protein fox-1 homolog 2	216834	75279.8	HUMAN	17.7262	16.2	-1.52626
Q96CS3	FAF2_HUMAN	FAF2	FAS-associated factor 2	15641.5	75242.2	HUMAN	13.9331	16.1993	2.26616
P30519	HMOX2_HUMAN	HMOX2	Heme oxygenase 2	10078.2	75203.6	HUMAN	13.299	16.1985	2.89956
P41223	BUD31_HUMAN	BUD31	Protein BUD31 homolog	42681.6	75152.3	HUMAN	15.3813	16.1975	0.816203
Q96GG9	DCNL1_HUMAN	DCUN1D1	DCN1-like protein 1	23839.7	75143.1	HUMAN	14.5411	16.1974	1.65627
Q9C0F1	CEP44_HUMAN	CEP44	Centrosomal protein of 44 kDa	367218	74896.9	HUMAN	18.4863	16.1926	-2.29366
Q9Y450	HBS1L_HUMAN	HBS1L	HBS1-like protein	135475	74822.9	HUMAN	17.0477	16.1912	-0.856475
Q96JC1	VPS39_HUMAN	VPS39	Vam6/Vps39-like protein	53007.7	74704	HUMAN	15.6939	16.1889	0.494984
P43487	RANG_HUMAN	RANBP1	Ran-specific GTPase-activating protein	34928.4	74687.4	HUMAN	15.0921	16.1886	1.09646
Q5JVF3	PCID2_HUMAN	PCID2	PCI domain-containing protein 2	81550.5	74682.5	HUMAN	16.3154	16.1885	-0.126923
P62312	LSM6_HUMAN	LSM6	U6 snRNA-associated Sm-like protein LSm6	52672.2	74601.1	HUMAN	15.6848	16.1869	0.502155
Q27J81	INF2_HUMAN	INF2	Inverted formin-2	135039	74556.2	HUMAN	17.043	16.186	-0.856976
Q8NB90	AFG2A_HUMAN	AFG2A	ATPase family gene 2 protein homolog A	186815	74461.1	HUMAN	17.5113	16.1842	-1.32705
Q9BUL8	PDC10_HUMAN	PDCD10	Programmed cell death protein 10	77151.6	74459.7	HUMAN	16.2354	16.1842	-0.0512363
Q6YHK3	CD109_HUMAN	CD109	CD109 antigen	55284.9	74450.5	HUMAN	15.7546	16.184	0.429396
Q13045	FLII_HUMAN	FLII	Protein flightless-1 homolog	69150.3	74442.3	HUMAN	16.0774	16.1838	0.106387
Q9Y281	COF2_HUMAN	CFL2	Cofilin-2	22586.1	74433.6	HUMAN	14.4631	16.1837	1.72052
Q96A33	CCD47_HUMAN	CCDC47	PAT complex subunit CCDC47	10072	74321	HUMAN	13.2981	16.1815	2.88342
P69905	HBA_HUMAN	HBA2	Hemoglobin subunit alpha	211522	74180.2	HUMAN	17.6904	16.1787	-1.5117
P10809	CH60_HUMAN	HSPD1	60 kDa heat shock protein, mitochondrial	30516.5	74140.5	HUMAN	14.8973	16.178	1.28067
Q8WXF1	PSPC1_HUMAN	PSPC1	Paraspeckle component 1	35791.2	74110.1	HUMAN	15.1273	16.1774	1.05007
Q9P2Y5	UVRAG_HUMAN	UVRAG	UV radiation resistance-associated gene protein	89493.4	74083	HUMAN	16.4495	16.1769	-0.272639
Q96FZ7	CHMP6_HUMAN	CHMP6	Charged multivesicular body protein 6	21638.3	74063.8	HUMAN	14.4013	16.1765	1.77518
Q9H3R2	MUC13_HUMAN	MUC13	Mucin-13	17885	73873.7	HUMAN	14.1265	16.1728	2.04631
P04080	CYTB_HUMAN	CSTB	Cystatin-B	53842.2	73656.2	HUMAN	15.7164	16.1685	0.45207
Q7Z7N9	T179B_HUMAN	TMEM179B	Transmembrane protein 179B	16154.1	73573.9	HUMAN	13.9796	16.1669	2.18729
Q9HAV4	XPO5_HUMAN	XPO5	Exportin-5	64368.5	73518.9	HUMAN	15.9741	16.1658	0.19176
O43264	ZW10_HUMAN	ZW10	Centromere/kinetochore protein zw10 homolog	89845.7	73426.5	HUMAN	16.4552	16.164	-0.291149
Q9Y448	SKAP_HUMAN	KNSTRN	Small kinetochore-associated protein	95393.4	73418.1	HUMAN	16.5416	16.1638	-0.377754
Q9HCN8	SDF2L_HUMAN	SDF2L1	Stromal cell-derived factor 2-like protein 1	11317	73369.7	HUMAN	13.4662	16.1629	2.69669
O43156	TTI1_HUMAN	TTI1	TELO2-interacting protein 1 homolog	104817	73230.3	HUMAN	16.6775	16.1602	-0.51736
Q9H0U3	MAGT1_HUMAN	MAGT1	Magnesium transporter protein 1		73229.6	HUMAN	NA	16.1601	only in L2 chlamydia
A0FGR8	ESYT2_HUMAN	ESYT2	Extended synaptotagmin-2	17261.9	73221.6	HUMAN	14.0753	16.16	2.08468
O15230	LAMA5_HUMAN	LAMA5	Laminin subunit alpha-5	54030.9	73188.9	HUMAN	15.7215	16.1593	0.43784
P16152	CBR1_HUMAN	CBR1	Carbonyl reductase [NADPH] 1	52887.2	73123.6	HUMAN	15.6906	16.158	0.467419
Q969E2	SCAM4_HUMAN	SCAMP4	Secretory carrier-associated membrane protein 4	52589.6	73042.6	HUMAN	15.6825	16.1565	0.473961
Q9Y266	NUDC_HUMAN	NUDC	Nuclear migration protein nudC	53046	72825.4	HUMAN	15.695	16.1522	0.457198
Q15459	SF3A1_HUMAN	SF3A1	Splicing factor 3A subunit 1	111713	72739.7	HUMAN	16.7694	16.1505	-0.618982
Q9Y394	DHRS7_HUMAN	DHRS7	Dehydrogenase/reductase SDR family member 7	19083.9	72725.2	HUMAN	14.2201	16.1502	1.9301
P05455	LA_HUMAN	SSB	Lupus La protein	37236.6	72676	HUMAN	15.1844	16.1492	0.964758
Q5JPE7	NOMO2_HUMAN	NOMO2	BOS complex subunit NOMO2	11736.9	72604.9	HUMAN	13.5188	16.1478	2.62902
Q8TED1	GPX8_HUMAN	GPX8	Probable glutathione peroxidase 8	12904.8	72553.9	HUMAN	13.6556	16.1468	2.49115
Q99661	KIF2C_HUMAN	KIF2C	Kinesin-like protein KIF2C	77483	72496.5	HUMAN	16.2416	16.1456	-0.0959685
Q16851	UGPA_HUMAN	UGP2	UTP--glucose-1-phosphate uridylyltransferase	193819	72393.7	HUMAN	17.5644	16.1436	-1.42077
Q6P158	DHX57_HUMAN	DHX57	Putative ATP-dependent RNA helicase DHX57	93351.4	72352.1	HUMAN	16.5104	16.1427	-0.367637
Q6P1N0	C2D1A_HUMAN	CC2D1A	Coiled-coil and C2 domain-containing protein 1A	122204	72347.6	HUMAN	16.8989	16.1427	-0.756274
P21281	VATB2_HUMAN	ATP6V1B2	V-type proton ATPase subunit B, brain isoform	54402.4	72222.8	HUMAN	15.7314	16.1402	0.408784
P50748	KNTC1_HUMAN	KNTC1	Kinetochore-associated protein 1	152614	72060.3	HUMAN	17.2195	16.1369	-1.08261
O43447	PPIH_HUMAN	PPIH	Peptidyl-prolyl cis-trans isomerase H	39502.8	71979.9	HUMAN	15.2697	16.1353	0.865639
Q96BJ3	AIDA_HUMAN	AIDA	Axin interactor, dorsalization-associated protein	41407.3	71922.7	HUMAN	15.3376	16.1342	0.796562
P47756	CAPZB_HUMAN	CAPZB	F-actin-capping protein subunit beta	121665	71848.6	HUMAN	16.8926	16.1327	-0.759882
Q9BZE4	GTPB4_HUMAN	GTPBP4	GTP-binding protein 4	58911.7	71820.3	HUMAN	15.8463	16.1321	0.285837
O60524	NEMF_HUMAN	NEMF	Ribosome quality control complex subunit NEMF	120183	71813	HUMAN	16.8749	16.132	-0.742916
P49841	GSK3B_HUMAN	GSK3B	Glycogen synthase kinase-3 beta	92743.8	71799.1	HUMAN	16.501	16.1317	-0.369285
Q8N8Z6	DCBD1_HUMAN	DCBLD1	Discoidin, CUB and LCCL domain-containing protein 1	45640.4	71788.8	HUMAN	15.478	16.1315	0.653447
P35908	K22E_HUMAN	KRT2	Keratin, type II cytoskeletal 2 epidermal	133704	71683.7	HUMAN	17.0287	16.1294	-0.899326
Q6NUM9	RETST_HUMAN	RETSAT	All-trans-retinol 13,14-reductase	21867.9	71681.6	HUMAN	14.4165	16.1293	1.71279
Q9NRP0	OSTC_HUMAN	OSTC	Oligosaccharyltransferase complex subunit OSTC	9193.26	71650.7	HUMAN	13.1664	16.1287	2.96233
O00442	RTCA_HUMAN	RTCA	RNA 3'-terminal phosphate cyclase	85992.9	71620.8	HUMAN	16.3919	16.1281	-0.263839
A9QM74	IMA8_HUMAN	KPNA7	Importin subunit alpha-8	18947.8	71611	HUMAN	14.2097	16.1279	1.91815
O75351	VPS4B_HUMAN	VPS4B	Vacuolar protein sorting-associated protein 4B	172762	71484.5	HUMAN	17.3984	16.1253	-1.27308
P20742	PZP_HUMAN	PZP	Pregnancy zone protein	33472.3	71422.1	HUMAN	15.0307	16.1241	1.0934
Q8N8E3	CE112_HUMAN	CEP112	Centrosomal protein of 112 kDa	181228	71419.3	HUMAN	17.4674	16.124	-1.34342
P22059	OSBP1_HUMAN	OSBP	Oxysterol-binding protein 1	40094.4	71376.2	HUMAN	15.2911	16.1232	0.832042
P23743	DGKA_HUMAN	DGKA	Diacylglycerol kinase alpha	57493	71366	HUMAN	15.8111	16.1229	0.311851
Q96HS1	PGAM5_HUMAN	PGAM5	Serine/threonine-protein phosphatase PGAM5, mitochondrial	17792.7	71244.8	HUMAN	14.119	16.1205	2.0015
Q9UHW9	S12A6_HUMAN	SLC12A6	Solute carrier family 12 member 6	30938.2	71232.3	HUMAN	14.9171	16.1202	1.20314
Q9H5V8	CDCP1_HUMAN	CDCP1	CUB domain-containing protein 1	15805.6	71034.5	HUMAN	13.9481	16.1162	2.16808
Q6UVK1	CSPG4_HUMAN	CSPG4	Chondroitin sulfate proteoglycan 4	49272.5	70951.9	HUMAN	15.5885	16.1146	0.526059
P05156	CFAI_HUMAN	CFI	Complement factor I	43740	70887.3	HUMAN	15.4167	16.1132	0.696574
Q9NP72	RAB18_HUMAN	RAB18	Ras-related protein Rab-18	14920.1	70766.2	HUMAN	13.865	16.1108	2.2458
Q96QE2	MYCT_HUMAN	SLC2A13	Proton myo-inositol cotransporter	48427.5	70760.7	HUMAN	15.5635	16.1107	0.547122
P51665	PSMD7_HUMAN	PSMD7	26S proteasome non-ATPase regulatory subunit 7	51356.6	70737.8	HUMAN	15.6483	16.1102	0.461932
Q9NX55	HYPK_HUMAN	HYPK	Huntingtin-interacting protein K	19042.2	70697.9	HUMAN	14.2169	16.1094	1.89247
Q14764	MVP_HUMAN	MVP	Major vault protein	92214.5	70686.6	HUMAN	16.4927	16.1091	-0.383557
O75390	CISY_HUMAN	CS	Citrate synthase, mitochondrial	29095	70660.4	HUMAN	14.8285	16.1086	1.28013
Q9NUU7	DD19A_HUMAN	DDX19A	ATP-dependent RNA helicase DDX19A	193207	70660	HUMAN	17.5598	16.1086	-1.45118
Q15181	IPYR_HUMAN	PPA1	Inorganic pyrophosphatase	31293.5	70636.8	HUMAN	14.9336	16.1081	1.17456
Q6YN16	HSDL2_HUMAN	HSDL2	Hydroxysteroid dehydrogenase-like protein 2	19453.6	70536.5	HUMAN	14.2477	16.1061	1.85833
Q9BTY2	FUCO2_HUMAN	FUCA2	Plasma alpha-L-fucosidase	42452.7	70533	HUMAN	15.3736	16.106	0.732442
O00625	PIR_HUMAN	PIR	Pirin	64018.7	70508.7	HUMAN	15.9662	16.1055	0.139308
Q9HB40	RISC_HUMAN	SCPEP1	Retinoid-inducible serine carboxypeptidase	25470.6	70470.8	HUMAN	14.6365	16.1047	1.46819
Q96DE0	NUD16_HUMAN	NUDT16	U8 snoRNA-decapping enzyme	56069.5	70439.3	HUMAN	15.7749	16.1041	0.329164
O60568	PLOD3_HUMAN	PLOD3	Multifunctional procollagen lysine hydroxylase and glycosyltransferase LH3	15871.5	70387.4	HUMAN	13.9542	16.103	2.14888
Q9UID3	VPS51_HUMAN	VPS51	Vacuolar protein sorting-associated protein 51 homolog	78034.4	70379.3	HUMAN	16.2518	16.1029	-0.148959
Q9UL33	TPC2L_HUMAN	TRAPPC2L	Trafficking protein particle complex subunit 2-like protein	28388.7	70249	HUMAN	14.793	16.1002	1.30716
Q9NQ29	LUC7L_HUMAN	LUC7L	Putative RNA-binding protein Luc7-like 1	82143.7	70124.4	HUMAN	16.3259	16.0976	-0.228233
P36871	PGM1_HUMAN	PGM1	Phosphoglucomutase-1	49974.6	70084.1	HUMAN	15.6089	16.0968	0.487892
Q07960	RHG01_HUMAN	ARHGAP1	Rho GTPase-activating protein 1	193106	70034.6	HUMAN	17.559	16.0958	-1.46325
Q9P2N7	KLH13_HUMAN	KLHL13	Kelch-like protein 13	175615	69912.5	HUMAN	17.4221	16.0933	-1.32879
P99999	CYC_HUMAN	CYCS	Cytochrome c	35768.7	69900.2	HUMAN	15.1264	16.093	0.966599
P16278	BGAL_HUMAN	GLB1	Beta-galactosidase	28399.9	69843.3	HUMAN	14.7936	16.0918	1.29824
Q5VYS8	TUT7_HUMAN	TUT7	Terminal uridylyltransferase 7	234337	69734.9	HUMAN	17.8382	16.0896	-1.74863
P19784	CSK22_HUMAN	CSNK2A2	Casein kinase II subunit alpha'	101299	69673.7	HUMAN	16.6283	16.0883	-0.539934
Q9BVC4	LST8_HUMAN	MLST8	Target of rapamycin complex subunit LST8	59669.8	69608.5	HUMAN	15.8647	16.087	0.222263
P00167	CYB5_HUMAN	CYB5A	Cytochrome b5	15821.4	69243.8	HUMAN	13.9496	16.0794	2.12981
P14635	CCNB1_HUMAN	CCNB1	G2/mitotic-specific cyclin-B1	188778	69113.2	HUMAN	17.5263	16.0767	-1.44966
Q13404	UB2V1_HUMAN	UBE2V1	Ubiquitin-conjugating enzyme E2 variant 1	39252.4	69080.1	HUMAN	15.2605	16.076	0.815489
Q13641	TPBG_HUMAN	TPBG	Trophoblast glycoprotein	29295.2	68949.3	HUMAN	14.8384	16.0732	1.23487
O95302	FKBP9_HUMAN	FKBP9	Peptidyl-prolyl cis-trans isomerase FKBP9	13355.7	68885.7	HUMAN	13.7052	16.0719	2.36675
Q66PJ3	AR6P4_HUMAN	ARL6IP4	ADP-ribosylation factor-like protein 6-interacting protein 4	58694.7	68860.7	HUMAN	15.8409	16.0714	0.230451
Q9BRQ8	FSP1_HUMAN	AIFM2	Ferroptosis suppressor protein 1	43936.3	68771.1	HUMAN	15.4231	16.0695	0.646389
Q9H4L5	OSBL3_HUMAN	OSBPL3	Oxysterol-binding protein-related protein 3	213165	68748.7	HUMAN	17.7016	16.069	-1.63257
P52735	VAV2_HUMAN	VAV2	Guanine nucleotide exchange factor VAV2	57136	68713.4	HUMAN	15.8021	16.0683	0.266191
Q16513	PKN2_HUMAN	PKN2	Serine/threonine-protein kinase N2	179057	68670.3	HUMAN	17.4501	16.0674	-1.38266
Q9BVW5	TIPIN_HUMAN	TIPIN	TIMELESS-interacting protein	132646	68617.1	HUMAN	17.0172	16.0663	-0.950941
Q9NSV4	DIAP3_HUMAN	DIAPH3	Protein diaphanous homolog 3	108581	68435.7	HUMAN	16.7284	16.0625	-0.665951
Q9H6S3	ES8L2_HUMAN	EPS8L2	Epidermal growth factor receptor kinase substrate 8-like protein 2	97420.1	68409.1	HUMAN	16.5719	16.0619	-0.510031
Q9Y2P8	RCL1_HUMAN	RCL1	RNA 3'-terminal phosphate cyclase-like protein	49884.7	68361.1	HUMAN	15.6063	16.0609	0.454578
Q9UQB8	BAIP2_HUMAN	BAIAP2	Brain-specific angiogenesis inhibitor 1-associated protein 2	39796.6	68357	HUMAN	15.2804	16.0608	0.780444
Q9ULI3	HEG1_HUMAN	HEG1	Protein HEG homolog 1	20162.8	68333.2	HUMAN	14.2994	16.0603	1.76089
Q6P1M3	L2GL2_HUMAN	LLGL2	LLGL scribble cell polarity complex component 2	74783.1	68280.7	HUMAN	16.1904	16.0592	-0.131234
Q9H7D0	DOCK5_HUMAN	DOCK5	Dedicator of cytokinesis protein 5	63156.7	68233.1	HUMAN	15.9466	16.0582	0.111536
Q8NHP8	PLBL2_HUMAN	PLBD2	Putative phospholipase B-like 2	24740.2	68199.3	HUMAN	14.5946	16.0575	1.4629
Q96N67	DOCK7_HUMAN	DOCK7	Dedicator of cytokinesis protein 7	48457.3	68159.4	HUMAN	15.5644	16.0566	0.492199
Q9H1C7	CYTM1_HUMAN	CYSTM1	Cysteine-rich and transmembrane domain-containing protein 1	22786.1	68136.8	HUMAN	14.4759	16.0561	1.58028
P30085	KCY_HUMAN	CMPK1	UMP-CMP kinase	54198.5	68100.3	HUMAN	15.726	16.0554	0.329408
P62166	NCS1_HUMAN	NCS1	Neuronal calcium sensor 1	41897.5	68032	HUMAN	15.3546	16.0539	0.699349
Q5T4S7	UBR4_HUMAN	UBR4	E3 ubiquitin-protein ligase UBR4	125158	67948.5	HUMAN	16.9334	16.0522	-0.881237
O43396	TXNL1_HUMAN	TXNL1	Thioredoxin-like protein 1	41163.9	67884.3	HUMAN	15.3291	16.0508	0.721698
P31939	PUR9_HUMAN	ATIC	Bifunctional purine biosynthesis protein ATIC	156988	67868.5	HUMAN	17.2603	16.0505	-1.20984
Q14699	RFTN1_HUMAN	RFTN1	Raftlin	20487.1	67853.2	HUMAN	14.3224	16.0501	1.7277
Q9NZT1	CALL5_HUMAN	CALML5	Calmodulin-like protein 5		67833.6	HUMAN	NA	16.0497	only in L2 chlamydia
Q6P2H3	CEP85_HUMAN	CEP85	Centrosomal protein of 85 kDa	54459.2	67521.5	HUMAN	15.7329	16.0431	0.310171
Q9UKF6	CPSF3_HUMAN	CPSF3	Cleavage and polyadenylation specificity factor subunit 3	83432.6	67516.8	HUMAN	16.3483	16.043	-0.305365
O14672	ADA10_HUMAN	ADAM10	Disintegrin and metalloproteinase domain-containing protein 10	37130.9	67484.2	HUMAN	15.1803	16.0423	0.861929
P21283	VATC1_HUMAN	ATP6V1C1	V-type proton ATPase subunit C 1	47871.4	67417.4	HUMAN	15.5469	16.0408	0.493957
Q9Y6Y0	NS1BP_HUMAN	IVNS1ABP	Influenza virus NS1A-binding protein	50070.6	67327.3	HUMAN	15.6117	16.0389	0.427228
P40926	MDHM_HUMAN	MDH2	Malate dehydrogenase, mitochondrial	22296.4	67305.8	HUMAN	14.4445	16.0384	1.59392
P62310	LSM3_HUMAN	LSM3	U6 snRNA-associated Sm-like protein LSm3	35913.8	67164	HUMAN	15.1323	16.0354	0.90315
O00154	BACH_HUMAN	ACOT7	Cytosolic acyl coenzyme A thioester hydrolase	63864.2	67000.6	HUMAN	15.9627	16.0319	0.0691666
Q96M27	PRRC1_HUMAN	PRRC1	Protein PRRC1	6651.1	66981	HUMAN	12.6994	16.0315	3.33209
Q9H1I8	ASCC2_HUMAN	ASCC2	Activating signal cointegrator 1 complex subunit 2	175193	66899.4	HUMAN	17.4186	16.0297	-1.38888
Q9Y5K5	UCHL5_HUMAN	UCHL5	Ubiquitin carboxyl-terminal hydrolase isozyme L5	44161.3	66894.4	HUMAN	15.4305	16.0296	0.599103
Q9UPU5	UBP24_HUMAN	USP24	Ubiquitin carboxyl-terminal hydrolase 24	95591.4	66855.7	HUMAN	16.5446	16.0288	-0.51583
P06703	S10A6_HUMAN	S100A6	Protein S100-A6	74220.4	66816.2	HUMAN	16.1795	16.0279	-0.151618
O00471	EXOC5_HUMAN	EXOC5	Exocyst complex component 5	42831.1	66761.7	HUMAN	15.3864	16.0267	0.640362
O14920	IKKB_HUMAN	IKBKB	Inhibitor of nuclear factor kappa-B kinase subunit beta	133831	66726.9	HUMAN	17.0301	16.026	-1.00407
Q9NYU1	UGGG2_HUMAN	UGGT2	UDP-glucose:glycoprotein glucosyltransferase 2	29597.6	66643.3	HUMAN	14.8532	16.0242	1.17098
O60264	SMCA5_HUMAN	SMARCA5	SWI/SNF-related matrix-associated actin-dependent regulator of chromatin subfamily A member 5	41763.3	66631.3	HUMAN	15.3499	16.0239	0.673964
Q9Y4I1	MYO5A_HUMAN	MYO5A	Unconventional myosin-Va	64533.3	66623.3	HUMAN	15.9778	16.0237	0.045983
Q8IWB1	IPRI_HUMAN	ITPRIP	Inositol 1,4,5-trisphosphate receptor-interacting protein	15468.6	66480	HUMAN	13.9171	16.0206	2.10358
P11047	LAMC1_HUMAN	LAMC1	Laminin subunit gamma-1	34170.6	66351	HUMAN	15.0605	16.0178	0.957363
Q9NYB9	ABI2_HUMAN	ABI2	Abl interactor 2	67246.4	66302.4	HUMAN	16.0372	16.0168	-0.0203959
Q29RF7	PDS5A_HUMAN	PDS5A	Sister chromatid cohesion protein PDS5 homolog A	49115.7	66085.7	HUMAN	15.5839	16.0121	0.428154
Q8NBM4	UBAC2_HUMAN	UBAC2	Ubiquitin-associated domain-containing protein 2		66079.3	HUMAN	NA	16.0119	only in L2 chlamydia
P02511	CRYAB_HUMAN	CRYAB	Alpha-crystallin B chain	171204	65994.8	HUMAN	17.3854	16.0101	-1.37529
P61081	UBC12_HUMAN	UBE2M	NEDD8-conjugating enzyme Ubc12	63173.4	65980.5	HUMAN	15.947	16.0098	0.0627225
Q8TC12	RDH11_HUMAN	RDH11	Retinol dehydrogenase 11	13579.6	65957.8	HUMAN	13.7292	16.0093	2.2801
[truncated: 4,437 more rows]

## Sheet: top100 chatgpt localisation
Protein Name	Classification	Serovar	Evidence	Source(s)
CT_618	Inc	Both	Predicted (Inclusion membrane protein; Inc motif; recognized by human sera)	[1]
CT_228	Inc	Both	Experimental (Inclusion membrane protein; identified in inclusion membrane)	[3]
IncG	Inc	Both	Experimental (Inclusion membrane protein; localized on inclusion membrane)	[5]
CT_813 (InaC)	Inc	Both	Experimental (Inclusion membrane protein; affects host cytoskeleton)	[9]
CT_147	Inc	Both	Predicted (Inclusion membrane protein; Inc family, unknown function)	[9]
CT_006	Inc	Both	Predicted (Inclusion membrane protein; Inc family, unknown function)	[13]
IncD	Inc	Both	Experimental (Inclusion membrane protein; localized to inclusion)	[9]
CT_249	Inc	Both	Predicted (Inclusion membrane protein; Inc family, unknown function)	[15]
CT_288	Inc	Both	Experimental (Inclusion membrane protein; secreted via T3S)	[16]
CT_134	Inc	Both	Predicted (Inclusion membrane protein; Inc family, unknown function)	[17]
IncB	Inc	Both	Experimental (Inclusion membrane protein; localized in inclusion membrane)	[18]
IncA	Inc	Both	Experimental (Inclusion membrane protein; required for inclusion fusion)	[9]
CT_229 (CpoS)	Inc	Both	Experimental (Inclusion membrane protein; interacts with host Rab GTPases)	[9]
CT_222	Inc	Both	Experimental (Inclusion membrane protein; localized at inclusion microdomains)	[20]
CT_226	Inc	Both	Predicted (Inclusion membrane protein; Inc family, unknown function)	[21]
OmpA (MOMP)	OMP	Both	Experimental (Major outer membrane porin; surface-exposed)	[2]
PmpD	OMP	Both	Experimental (Polymorphic membrane protein; outer membrane autotransporter)	[2]
PmpI	OMP	Both	Experimental (Polymorphic membrane protein; outer membrane autotransporter)	[2]
PmpA	OMP	Both	Predicted (Polymorphic membrane protein; autotransporter on outer membrane)	[7]
YaeT (BamA)	OMP	Both	Predicted (Beta-barrel assembly factor; essential outer membrane protein)	[8]
Pal	OMP	Both	Predicted (Peptidoglycan-associated lipoprotein anchored in outer membrane)	[8]
PmpG	OMP	Both	Experimental (Polymorphic membrane protein; found in outer membrane)	[10]
PmpE	OMP	Both	Experimental (Polymorphic membrane protein; autotransporter on outer membrane)	[2]
OmcA	OMP	Both	Experimental (Small cysteine-rich outer membrane complex protein)	[12]
PmpB	OMP	Both	Predicted (Polymorphic membrane protein; outer membrane autotransporter)	[2]
OmpB (PorB)	OMP	Both	Experimental (Outer membrane porin; surface-exposed and pore-forming)	[14]
PmpH	OMP	Both	Experimental (Polymorphic membrane protein; found in outer membrane)	[10]
PmpC	OMP	Both	Experimental (Polymorphic membrane protein; outer membrane autotransporter)	[2]
OmcB	OMP	Both	Experimental (Large cysteine-rich outer membrane complex protein)	[12]
PmpF	OMP	Both	Experimental (Polymorphic membrane protein; outer membrane autotransporter)	[10]
YscC (CdsC)	OMP	Both	Predicted (Type III secretion system secretin; outer membrane ring protein)	[22]
CT_623	Other/Unknown	Both	Predicted (Hypothetical protein; not known as OMP or Inc)	–
YtgA	Other/Unknown	Both	Predicted (Iron transport system component; not an OM or Inc protein)	–
CT_858 (CPAF)	Other/Unknown	Both	Experimental (Secreted protease in host cytosol; not OM or Inc)	[4]
Tuf (EF-Tu)	Other/Unknown	Both	Experimental (Cytosolic elongation factor; not membrane-associated)	–
CT_529	Other/Unknown	Both	Predicted (Hypothetical protein; no evidence of OM or Inc localization)	–
CT_136	Other/Unknown	Both	Predicted (Hypothetical protein; not identified as OMP or Inc)	–
GlgA	Other/Unknown	Both	Experimental (Glycogen synthase; secreted into host, not an OM protein)	[6]
CT_253	Other/Unknown	Both	Predicted (Hypothetical protein; no evidence as OM or Inc)	–
CT_671	Other/Unknown	Both	Predicted (Hypothetical protein; not known as OMP or Inc)	–
HtrA (CtHtrA)	Other/Unknown	Both	Experimental (Periplasmic protease; secreted into periplasm, not OM/Inc)	[11]
CT_144	Other/Unknown	Both	Predicted (Hypothetical protein; no evidence as OM or Inc)	–
CT_738	Other/Unknown	Both	Predicted (Hypothetical protein; not characterized as OM/Inc)	–
CT_780	Other/Unknown	Both	Predicted (Hypothetical protein; not characterized as OM/Inc)	–
RplD	Other/Unknown	Both	Experimental (Ribosomal protein L4; cytosolic, not membrane)	–
FabH	Other/Unknown	Both	Experimental (Fatty acid synthesis enzyme; cytosolic)	–
CT_017	Other/Unknown	Both	Predicted (Hypothetical protein; not known to be OMP/Inc)	–
Mip	Other/Unknown	Both	Experimental (Macrophage infectivity potentiator; periplasmic enzyme)	–
(unknown “uD”)	Other/Unknown	Both	Predicted (Unidentified protein; no data on membrane association)	–
FtsH	Other/Unknown	Both	Experimental (ATP-dependent protease in inner membrane)	–
Inf (IF-2)	Other/Unknown	Both	Experimental (Translation initiation factor; cytosolic)	–
RpoC	Other/Unknown	Both	Experimental (RNA polymerase β′ subunit; cytosolic)	–
(unknown “Aas”)	Other/Unknown	Both	Predicted (Uncertain identity; not known as OMP or Inc)	–
RpsF	Other/Unknown	Both	Experimental (Ribosomal protein S6; cytosolic)	–
CT_041	Other/Unknown	Both	Predicted (Hypothetical protein; not identified as OMP/Inc)	–
CT_875	Other/Unknown	Both	Predicted (Hypothetical protein; not identified as OMP/Inc)	–
GatB	Other/Unknown	Both	Experimental (tRNA amidotransferase subunit; cytosolic)	–
Ptr (protease II)	Other/Unknown	Both	Experimental (Protease enzyme; not known to be OM or Inc)	–
CT_546	Other/Unknown	Both	Predicted (Hypothetical protein; not identified as OMP/Inc)	–
RecA	Other/Unknown	Both	Experimental (Recombinase; cytosolic)	–
(unknown “stp”)	Other/Unknown	Both	Predicted (Unidentified protein; no evidence for OMP/Inc)	–
RpsL	Other/Unknown	Both	Experimental (Ribosomal protein S12; cytosolic)	–
TlyC (hemolysin)	Other/Unknown	Both	Predicted (Putative hemolysin; not confirmed as OM protein)	–
GroEL	Other/Unknown	Both	Experimental (Chaperonin; cytosolic)	–
PapQ	Other/Unknown	Both	Predicted (Uncharacterized protein; not known as OMP or Inc)	–
RpsG	Other/Unknown	Both	Experimental (Ribosomal protein S7; cytosolic)	–
Pla (Phospholipase A)	Other/Unknown	Both	Experimental (Secreted phospholipase; effector in host cell)	[19]
CT_265	Other/Unknown	Both	Predicted (Hypothetical protein; not identified as OM/Inc)	–
CT_476	Other/Unknown	Both	Predicted (Hypothetical protein; not identified as OM/Inc)	–
RpoB	Other/Unknown	Both	Experimental (RNA polymerase β subunit; cytosolic)	–
TolB	Other/Unknown	Both	Predicted (Periplasmic component of Tol system; periplasmic)	–
CT_214	Other/Unknown	Both	Predicted (Hypothetical protein; not known as OMP/Inc)	–
FabG	Other/Unknown	Both	Experimental (Fatty acid synthesis enzyme; cytosolic)	–
RplL	Other/Unknown	Both	Experimental (Ribosomal protein L7/L12; cytosolic)	–
RpsP	Other/Unknown	Both	Experimental (Ribosomal protein S16; cytosolic)	–
Dut (dUTPase)	Other/Unknown	Both	Experimental (dUTP pyrophosphatase; cytosolic enzyme)	–
CT_768	Other/Unknown	Both	Predicted (Hypothetical protein; not identified as OMP/Inc)	–
TrpS	Other/Unknown	Both	Experimental (Tryptophanyl-tRNA synthetase; cytosolic)	–
FabZ	Other/Unknown	Both	Experimental (Fatty acid biosynthesis enzyme; cytosolic)	–
CT_584	Other/Unknown	Both	Predicted (Hypothetical protein; not identified as OMP/Inc)	–
RpiB	Other/Unknown	Both	Experimental (Ribose-phosphate isomerase; cytosolic enzyme)	–
RplI	Other/Unknown	Both	Experimental (Ribosomal protein L9; cytosolic)	–
RpsO	Other/Unknown	Both	Experimental (Ribosomal protein S15; cytosolic)	–
CT_371	Other/Unknown	Both	Predicted (Hypothetical protein; not identified as OMP/Inc)	–
Rho	Other/Unknown	Both	Experimental (Transcription termination factor; cytosolic)	–
RpsC	Other/Unknown	Both	Experimental (Ribosomal protein S3; cytosolic)	–
CT_620	Other/Unknown	Both	Predicted (Hypothetical protein; not identified as OMP/Inc)	–
RibH	Other/Unknown	Both	Experimental (Riboflavin synthase subunit; cytosolic)	–
CT_268	Other/Unknown	Both	Predicted (Hypothetical protein; not identified as OMP/Inc)	–
RpsR	Other/Unknown	Both	Experimental (Ribosomal protein S18; cytosolic)	–
CT_143	Other/Unknown	Both	Experimental (Type III secreted effector, in inclusion lumen, not membrane)	[23]
ArtJ	Other/Unknown	Both	Experimental (Arginine-binding periplasmic protein; not OM or Inc)	–
CT_183	Other/Unknown	Both	Predicted (Hypothetical protein; not identified as OMP/Inc)	–
CT_142	Other/Unknown	Both	Experimental (Type III secreted effector, in inclusion lumen, not membrane)	[23]
RpsM	Other/Unknown	Both	Experimental (Ribosomal protein S13; cytosolic)	–
CT_783	Other/Unknown	Both	Predicted (Hypothetical protein; not identified as OMP/Inc)	–
Legend: OMP – outer membrane protein; Inc – inclusion membrane protein; Other/Unknown – not an outer membrane or inclusion membrane protein (e.g., cytosolic, periplasmic, secreted elsewhere). Experimental evidence refers to lab-based localization/functional studies, while predicted indicates identification by sequence analysis or motifs (with no direct experimental localization).
[1] Characterization of Fifty Putative Inclusion Membrane Proteins ...
https://journals.asm.org/doi/pdf/10.1128/iai.00010-08
[2] [12] Comprehensive in silico prediction and analysis of chlamydial outer membrane proteins reflects evolution and life style of the Chlamydiae | BMC Genomics | Full Text
https://bmcgenomics.biomedcentral.com/articles/10.1186/1471-2164-10-634
[3] [PDF] Funktionelle Charakterisierung der Chlamydia pneumoniae ...
https://docserv.uni-duesseldorf.de/servlets/DerivateServlet/Derivate-36817/Digitaleveroeffentlichung-PDF-A-1b.pdf
[4] Chlamydia trachomatis Whole-Proteome Microarray Analysis of The ...
https://pmc.ncbi.nlm.nih.gov/articles/PMC6956083/
[5] [13] [15] [17] [20] [21] microbialcell.com
http://microbialcell.com/wordpress/wp-content/uploads/Table-1-Chlamydia-secreted-proteins-a-review.pdf
[6] Chlamydia trachomatis GlgA Is Secreted into Host Cell Cytoplasm
https://pmc.ncbi.nlm.nih.gov/articles/PMC3722199/
[7] Chlamydia trachomatis-Infected Patients Display Variable Antibody ...
https://journals.asm.org/doi/10.1128/iai.01566-08
[8] Chlamydia pneumoniae genome sequence - Google Patents
https://patents.google.com/patent/EP1133572A2/en
[9] [16] [18] Polymorphisms in Inc Proteins and Differential Expression of inc Genes among Chlamydia trachomatis Strains Correlate with Invasiveness and Tropism of Lymphogranuloma Venereum Isolates - PMC
https://pmc.ncbi.nlm.nih.gov/articles/PMC3497493/
[10] Identification of Chlamydia trachomatis Outer Membrane Complex ...
https://pmc.ncbi.nlm.nih.gov/articles/PMC2876478/
[11] The multiple functions of the numerous Chlamydia trachomatis ...
http://microbialcell.com/researcharticles/2019a-bugalhao-microbial-cell/
[14] Characterization and functional analysis of PorB, a Chlamydia porin and neutralizing target - PubMed
https://pubmed.ncbi.nlm.nih.gov/11115112/
[19] Chlamydia trachomatis Genome Structure | Chlamydial Infection
https://karger.com/books/book/279/chapter/5438376/Chlamydia-trachomatis-Genome-Structure
[22] Bioinformatics analysis of the locus for enterocyte effacement ...
https://bmcmicrobiol.biomedcentral.com/articles/10.1186/1471-2180-5-9
[23] The Chlamydia trachomatis type III secretion substrates CT142 ...
https://pubmed.ncbi.nlm.nih.gov/28622339/
